# Supplementary material for: Genome-wide analysis of microRNA targeting impacted by SNPs in cucumber genome
Source: BMC Genomics. 2017 Apr 4;18:275. doi: 10.1186/s12864-017-3665-y (PMC5379521; doi:10.1186/s12864-017-3665-y)
Supplement: Supplementary file 1 — Conserved and known miRNA of cucumber. (XLSX 15 kb) [file 12864_2017_3665_MOESM1_ESM.xlsx]

## Sheet: Sheet1
miRNA	mature sequence	location
miR156a	TGACAGAAGAGAGTGAGCAC	Chr1:2522423:2522625:+
miR156a	TGACAGAAGAGAGTGAGCAC	Chr2:1701691:1701827:+
miR156a	TGACAGAAGAGAGTGAGCAC	Chr2:19844374:19844486:+
miR156a	TGACAGAAGAGAGTGAGCAC	Chr3:22276609:22276788:-
miR156a	TGACAGAAGAGAGTGAGCAC	Chr3:22789942:22790045:-
miR156a	TGACAGAAGAGAGTGAGCAC	Chr4:22021966:22022080:+
miR156a	TGACAGAAGAGAGTGAGCAC	Chr4:22620585:22620685:-
miR156a	TGACAGAAGAGAGTGAGCAC	Chr6:16464230:16464381:-
miR156b	CTGACAGAAGATAGAGAGCAC	Chr1:2522422:2522625:+
miR156b	CTGACAGAAGATAGAGAGCAC	Chr2:1701690:1701828:+
miR156b	CTGACAGAAGATAGAGAGCAC	Chr2:20893451:20893551:-
miR156b	CTGACAGAAGATAGAGAGCAC	Chr3:6447668:6447748:-
miR156b	CTGACAGAAGATAGAGAGCAC	Chr3:22276608:22276789:-
miR156b	CTGACAGAAGATAGAGAGCAC	Chr3:22789940:22790046:-
miR156c	TTGACAGAAGAGAGAGAGCAC	Chr1:2522422:2522625:+
miR156c	TTGACAGAAGAGAGAGAGCAC	Chr1:22344995:22345101:+
miR156c	TTGACAGAAGAGAGAGAGCAC	Chr2:1701690:1701828:+
miR156c	TTGACAGAAGAGAGAGAGCAC	Chr2:19844373:19844486:+
miR156c	TTGACAGAAGAGAGAGAGCAC	Chr2:20893451:20893551:-
miR156c	TTGACAGAAGAGAGAGAGCAC	Chr3:6447668:6447748:-
miR156c	TTGACAGAAGAGAGAGAGCAC	Chr3:22276608:22276789:-
miR156c	TTGACAGAAGAGAGAGAGCAC	Chr3:22789940:22790046:-
miR156c	TTGACAGAAGAGAGAGAGCAC	Chr4:22021965:22022083:+
miR156c	TTGACAGAAGAGAGAGAGCAC	Chr4:22620584:22620686:-
miR156c	TTGACAGAAGAGAGAGAGCAC	Chr6:16464229:16464382:-
miR156d	TGACAGAAGATAGAGAGCAC	Chr1:2522423:2522625:+
miR156d	TGACAGAAGATAGAGAGCAC	Chr1:22344996:22345100:+
miR156d	TGACAGAAGATAGAGAGCAC	Chr2:1701691:1701827:+
miR156d	TGACAGAAGATAGAGAGCAC	Chr2:19844374:19844486:+
miR156d	TGACAGAAGATAGAGAGCAC	Chr2:20893452:20893550:-
miR156d	TGACAGAAGATAGAGAGCAC	Chr3:22276609:22276788:-
miR156d	TGACAGAAGATAGAGAGCAC	Chr3:22789942:22790045:-
miR156d	TGACAGAAGATAGAGAGCAC	Chr4:22021966:22022080:+
miR156d	TGACAGAAGATAGAGAGCAC	Chr4:22620585:22620685:-
miR156d	TGACAGAAGATAGAGAGCAC	Chr6:16464230:16464381:-
miR156e	TTGACAGAAGATAGAGAGCAC	Chr1:2522422:2522625:+
miR156e	TTGACAGAAGATAGAGAGCAC	Chr2:19844373:19844486:+
miR156e	TTGACAGAAGATAGAGAGCAC	Chr2:20893451:20893551:-
miR156e	TTGACAGAAGATAGAGAGCAC	Chr3:6447668:6447748:-
miR156e	TTGACAGAAGATAGAGAGCAC	Chr3:22276608:22276789:-
miR156e	TTGACAGAAGATAGAGAGCAC	Chr3:22789940:22790046:-
miR156e	TTGACAGAAGATAGAGAGCAC	Chr4:22620584:22620686:-
miR156f	TGACAGAAGAAAGTGAGCAC	Chr1:2522423:2522625:+
miR156f	TGACAGAAGAAAGTGAGCAC	Chr1:22344996:22345100:+
miR156f	TGACAGAAGAAAGTGAGCAC	Chr2:1701691:1701827:+
miR156f	TGACAGAAGAAAGTGAGCAC	Chr2:19844374:19844486:+
miR156f	TGACAGAAGAAAGTGAGCAC	Chr3:22276609:22276788:-
miR156f	TGACAGAAGAAAGTGAGCAC	Chr3:22789942:22790045:-
miR156f	TGACAGAAGAAAGTGAGCAC	Chr4:22021966:22022080:+
miR156f	TGACAGAAGAAAGTGAGCAC	Chr4:22620585:22620685:-
miR156f	TGACAGAAGAAAGTGAGCAC	Chr6:16464230:16464381:-
miR159a	TTTGGATTGAAGGGAGCTCTA	Chr1:4427157:4427374:+
miR159b	TTTGGATTGAAGGGAGCTCT	Chr1:4427158:4427373:+
miR159b	TTTGGATTGAAGGGAGCTCT	Chr3:6905103:6905299:+
miR159c	TTTGGATTGAAGGGAGTTCT	Chr1:4427158:4427373:+
miR160	TGCCTGGCTCCCTGTATGCCA	Chr5:24808636:24808735:+
miR160	TGCCTGGCTCCCTGTATGCCA	Chr6:18254075:18254177:+
miR160	TGCCTGGCTCCCTGTATGCCA	Chr6:26243532:26243636:+
miR160	TGCCTGGCTCCCTGTATGCCA	Chr6:20693682:20693786:-
miR162	TCGATAAACCTCTGCATCCAG	Chr1:2135592:2135705:-
miR164a	TGGAGAAGCAGGGCACGTGCA	Chr1:20943619:20943728:-
miR164a	TGGAGAAGCAGGGCACGTGCA	Chr3:27316706:27316829:-
miR164a	TGGAGAAGCAGGGCACGTGCA	Chr4:13196325:13196555:+
miR164a	TGGAGAAGCAGGGCACGTGCA	Chr7:15347573:15347657:-
miR164b	TGGAGAGGCAGGGCACATGCT	Chr4:13196325:13196555:+
miR164b	TGGAGAGGCAGGGCACATGCT	Chr6:17956729:17956818:+
miR166	TCGGACCAGGCTTCATTCCCC	Chr2:10289966:10290078:+
miR166	TCGGACCAGGCTTCATTCCCC	Chr2:22471791:22472067:-
miR166	TCGGACCAGGCTTCATTCCCC	Chr3:9416437:9416547:+
miR166	TCGGACCAGGCTTCATTCCCC	Chr3:6590411:6590517:-
miR166	TCGGACCAGGCTTCATTCCCC	Chr5:4265341:4265515:+
miR166	TCGGACCAGGCTTCATTCCCC	Chr6:7030263:7030537:+
miR166	TCGGACCAGGCTTCATTCCCC	Chr6:18652833:18652962:+
miR166	TCGGACCAGGCTTCATTCCCC	Chr6:19158799:19158937:+
miR167a	TCAAGCTGCCAGCATGATCTAA	Chr1:28512214:28512456:-
miR167a	TCAAGCTGCCAGCATGATCTAA	Chr2:10691119:10691234:-
miR167a	TCAAGCTGCCAGCATGATCTAA	Chr2:11090154:11090254:-
miR167a	TCAAGCTGCCAGCATGATCTAA	Chr6:28939468:28939569:+
miR167a	TCAAGCTGCCAGCATGATCTAA	Chr7:14051641:14051798:+
miR167a	TCAAGCTGCCAGCATGATCTAA	Chr7:14060892:14061000:+
miR167b	TGAAGCTGCCAGCATGATCTG	Chr1:28512214:28512456:-
miR167b	TGAAGCTGCCAGCATGATCTG	Chr2:10691119:10691234:-
miR167b	TGAAGCTGCCAGCATGATCTG	Chr2:11090154:11090254:-
miR167b	TGAAGCTGCCAGCATGATCTG	Chr6:28939468:28939569:+
miR167b	TGAAGCTGCCAGCATGATCTG	Chr7:14051641:14051798:+
miR167b	TGAAGCTGCCAGCATGATCTG	Chr7:14060892:14061000:+
miR167c	TGAAGCTGCCAGCATGATCTA	Chr1:28512214:28512456:-
miR167c	TGAAGCTGCCAGCATGATCTA	Chr2:10691119:10691234:-
miR167c	TGAAGCTGCCAGCATGATCTA	Chr2:11090154:11090254:-
miR167c	TGAAGCTGCCAGCATGATCTA	Chr6:28939468:28939569:+
miR167c	TGAAGCTGCCAGCATGATCTA	Chr7:14051641:14051798:+
miR167c	TGAAGCTGCCAGCATGATCTA	Chr7:14060892:14061000:+
miR168	TCGCTTGGTGCAGGTCGGGAA	Chr4:4716620:4716829:-
miR168	TCGCTTGGTGCAGGTCGGGAA	Chr4:10111629:10111810:-
miR169a	AAGCCAAGGATGAATTGCCAG	Chr2:4754807:4754944:-
miR169b	AAGCCAAGGATGAATTGCCGG	Chr1:4895775:4895877:-
miR169b	AAGCCAAGGATGAATTGCCGG	Chr2:4754807:4754944:-
miR169b	AAGCCAAGGATGAATTGCCGG	Chr3:32649301:32649542:-
miR169c	TAGCCAAAGATGACTTGCCTGT	Chr4:1678197:1678322:+
miR169c	TAGCCAAAGATGACTTGCCTGT	Chr5:7360972:7361201:+
miR169c	TAGCCAAAGATGACTTGCCTGT	Chr5:7351175:7351290:-
miR169c	TAGCCAAAGATGACTTGCCTGT	Chr5:7354642:7354763:-
miR169c	TAGCCAAAGATGACTTGCCTGT	Chr5:7359155:7359307:-
miR169c	TAGCCAAAGATGACTTGCCTGT	Chr6:6265336:6265605:-
miR169d	TGAGCCAAGAATGACTTGCCGGC	Chr1:15612198:15612290:+
miR169d	TGAGCCAAGAATGACTTGCCGGC	Chr3:32649300:32649543:-
miR169e	TGAGCCAAGGATGACTTGCCT	Chr1:15612198:15612290:+
miR169e	TGAGCCAAGGATGACTTGCCT	Chr1:15616416:15616544:+
miR169e	TGAGCCAAGGATGACTTGCCT	Chr1:15616415:15616534:-
miR169e	TGAGCCAAGGATGACTTGCCT	Chr3:32649300:32649543:-
miR169e	TGAGCCAAGGATGACTTGCCT	Chr4:1678196:1678323:+
miR169e	TGAGCCAAGGATGACTTGCCT	Chr5:7360871:7361014:+
miR169e	TGAGCCAAGGATGACTTGCCT	Chr5:7351174:7351291:-
miR169e	TGAGCCAAGGATGACTTGCCT	Chr6:6265338:6265604:-
miR171a	TTGAGCCGCGTCAATATCTCC	Chr2:21647105:21647253:-
miR171b	TGATTGAGCCGCGCCAATATC	Chr1:241216:241312:-
miR171b	TGATTGAGCCGCGCCAATATC	Chr1:12101566:12101673:-
miR171b	TGATTGAGCCGCGCCAATATC	Chr2:1330904:1331009:+
miR171b	TGATTGAGCCGCGCCAATATC	Chr2:21671419:21671520:+
miR171b	TGATTGAGCCGCGCCAATATC	Chr2:15576606:15576745:-
miR171b	TGATTGAGCCGCGCCAATATC	Chr2:21647108:21647250:-
miR171b	TGATTGAGCCGCGCCAATATC	Chr3:36644844:36644950:-
miR171b	TGATTGAGCCGCGCCAATATC	Chr7:2408684:2408787:+
miR171c	TTGAGCCGTGCCAATATCACG	Chr1:12101563:12101675:-
miR171c	TTGAGCCGTGCCAATATCACG	Chr2:1330897:1331012:+
miR171c	TTGAGCCGTGCCAATATCACG	Chr2:21671416:21671523:+
miR171c	TTGAGCCGTGCCAATATCACG	Chr3:36644841:36644952:-
miR171c	TTGAGCCGTGCCAATATCACG	Chr7:2408681:2408790:+
miR171d	TGATTGAGCCGTGCCAATATC	Chr1:241216:241312:-
miR171d	TGATTGAGCCGTGCCAATATC	Chr1:12101566:12101673:-
miR171d	TGATTGAGCCGTGCCAATATC	Chr2:1330904:1331009:+
miR171d	TGATTGAGCCGTGCCAATATC	Chr2:21671419:21671520:+
miR171d	TGATTGAGCCGTGCCAATATC	Chr2:15576606:15576745:-
miR171d	TGATTGAGCCGTGCCAATATC	Chr2:21647108:21647250:-
miR171d	TGATTGAGCCGTGCCAATATC	Chr3:36644844:36644950:-
miR171d	TGATTGAGCCGTGCCAATATC	Chr7:2408684:2408787:+
miR171e	TTGAGCCGCGCCAATATCACT	Chr1:12101563:12101675:-
miR171e	TTGAGCCGCGCCAATATCACT	Chr2:1330897:1331012:+
miR171e	TTGAGCCGCGCCAATATCACT	Chr2:21671416:21671523:+
miR171e	TTGAGCCGCGCCAATATCACT	Chr2:21647105:21647253:-
miR171e	TTGAGCCGCGCCAATATCACT	Chr7:2408681:2408790:+
miR172a	AAATCTTGATGATGCTGCAT	Chr1:8885444:8885563:-
miR172a	AAATCTTGATGATGCTGCAT	Chr5:18168142:18168241:+
miR172a	AAATCTTGATGATGCTGCAT	Chr6:10216873:10216985:-
miR172a	AAATCTTGATGATGCTGCAT	Chr6:12350306:12350480:-
miR172a	AAATCTTGATGATGCTGCAT	Chr6:18465290:18465432:-
miR172c	GAGAATCTTGATGATGCTGCA	Chr5:18168143:18168240:+
miR172c	GAGAATCTTGATGATGCTGCA	Chr6:12350306:12350479:+
miR172c	GAGAATCTTGATGATGCTGCA	Chr6:18465291:18465431:+
miR172c	GAGAATCTTGATGATGCTGCA	Chr6:10216874:10216984:-
miR172c	GAGAATCTTGATGATGCTGCA	Chr6:12350307:12350480:-
miR172c	GAGAATCTTGATGATGCTGCA	Chr6:18465291:18465431:-
miR319a	TTGGACTGAAGGGAGCTCCCT	Chr5:10279763:10280014:+
miR319a	TTGGACTGAAGGGAGCTCCCT	Chr5:19951192:19951405:+
miR319a	TTGGACTGAAGGGAGCTCCCT	Chr5:23952464:23952681:+
miR319a	TTGGACTGAAGGGAGCTCCCT	Chr5:23952482:23952681:-
miR319b	TTGGACTGAAGGGAGCTCCT	Chr3:6905085:6905300:+
miR319b	TTGGACTGAAGGGAGCTCCT	Chr5:10279764:10280013:+
miR319b	TTGGACTGAAGGGAGCTCCT	Chr5:19951193:19951404:+
miR319b	TTGGACTGAAGGGAGCTCCT	Chr5:23952464:23952680:+
miR390	AAGCTCAGGAGGGATAGCGCC	Chr1:18956001:18956119:+
miR390	AAGCTCAGGAGGGATAGCGCC	Chr1:18956000:18956118:-
miR390	AAGCTCAGGAGGGATAGCGCC	Chr3:27385912:27386022:+
miR390	AAGCTCAGGAGGGATAGCGCC	Chr3:27385912:27386020:-
miR390	AAGCTCAGGAGGGATAGCGCC	Chr4:13051827:13051938:+
miR390	AAGCTCAGGAGGGATAGCGCC	Chr4:13051826:13051937:-
miR390	AAGCTCAGGAGGGATAGCGCC	Chr6:11751221:11751336:-
miR393	TCCAAAGGGATCGCATTGATC	Chr3:12618389:12618507:-
miR393	TCCAAAGGGATCGCATTGATC	Chr5:8638527:8638627:-
miR393	TCCAAAGGGATCGCATTGATC	Chr6:1038277:1038413:+
miR394	TTGGCATTCTGTCCACCTCC	Chr2:15605355:15605498:+
miR394	TTGGCATTCTGTCCACCTCC	Chr4:22864782:22864916:+
miR395	TGAAGTGTTTGGGGGAACTC	Chr4:3061068:3061424:-
miR395	TGAAGTGTTTGGGGGAACTC	Chr5:17058964:17059090:+
miR395	TGAAGTGTTTGGGGGAACTC	Chr5:17071561:17071658:+
miR395	TGAAGTGTTTGGGGGAACTC	Chr5:22543353:22543448:+
miR395	TGAAGTGTTTGGGGGAACTC	Chr5:22540926:22541033:-
miR396a	CCACAGCTTTCTTGAACTGCA	Chr1:12055088:12055239:+
miR396a	CCACAGCTTTCTTGAACTGCA	Chr1:12055088:12055238:-
miR396a	CCACAGCTTTCTTGAACTGCA	Chr1:12061034:12061150:-
miR396a	CCACAGCTTTCTTGAACTGCA	Chr1:12065094:12065209:-
miR396a	CCACAGCTTTCTTGAACTGCA	Chr2:1372156:1372314:+
miR396a	CCACAGCTTTCTTGAACTGCA	Chr2:1364803:1364954:-
miR396a	CCACAGCTTTCTTGAACTGCA	Chr2:1372155:1372313:-
miR396b	GTTCAAGAAAGCTGTGGGAGA	Chr1:12061006:12061154:+
miR396b	GTTCAAGAAAGCTGTGGGAGA	Chr1:12065089:12065213:+
miR396b	GTTCAAGAAAGCTGTGGGAGA	Chr1:12055084:12055243:-
miR396b	GTTCAAGAAAGCTGTGGGAGA	Chr1:12065090:12065229:-
miR396b	GTTCAAGAAAGCTGTGGGAGA	Chr2:1364800:1364958:+
miR396b	GTTCAAGAAAGCTGTGGGAGA	Chr2:1372152:1372317:+
miR396b	GTTCAAGAAAGCTGTGGGAGA	Chr2:1364488:1364840:-
miR396c	GTTCAATAAAGCTGTGGGAAG	Chr1:12055083:12055242:+
miR396c	GTTCAATAAAGCTGTGGGAAG	Chr2:1372152:1372317:-
miR396d	TTCCACAGCTTTCTTGAACTT	Chr1:12055086:12055241:+
miR396d	TTCCACAGCTTTCTTGAACTT	Chr1:12065092:12065211:+
miR396d	TTCCACAGCTTTCTTGAACTT	Chr1:12061032:12061152:-
miR396d	TTCCACAGCTTTCTTGAACTT	Chr1:12065092:12065211:-
miR396d	TTCCACAGCTTTCTTGAACTT	Chr2:1364802:1364956:+
miR396d	TTCCACAGCTTTCTTGAACTT	Chr2:1364802:1364956:-
miR396d	TTCCACAGCTTTCTTGAACTT	Chr2:1372154:1372315:-
miR397	TCATTGAGTGCAGCGTTGATG	Chr1:7211713:7211804:+
miR398a	TGTGTTCTCAGGTCGCCCCTG	Chr5:22921418:22921547:-
miR398b	TTGTGTTCTCAGGTCACCCCT	Chr1:24920789:24920879:+
miR398b	TTGTGTTCTCAGGTCACCCCT	Chr5:22921419:22921545:-
miR399a	AGGGCTTCTCTCCATTGGCAGG	Chr5:5408039:5408126:+
miR399a	AGGGCTTCTCTCCATTGGCAGG	Chr5:5412592:5412680:+
miR399b	TGCCAAAAGAGACTTGCCCTT	Chr5:5408038:5408126:+
miR399b	TGCCAAAAGAGACTTGCCCTT	Chr5:5412590:5412680:+
miR399b	TGCCAAAAGAGACTTGCCCTT	Chr6:27678975:27679112:+
miR399b	TGCCAAAAGAGACTTGCCCTT	Chr6:27682122:27682211:+
miR399c	TGCCAAAGGAGATTTGCCCGG	Chr1:16879724:16879902:+
miR399c	TGCCAAAGGAGATTTGCCCGG	Chr1:16876356:16876492:-
miR399c	TGCCAAAGGAGATTTGCCCGG	Chr6:27676182:27676315:-
miR408	ATGCACTGCCTCTTCCCTGGC	Chr5:20905113:20905251:+
miR827	TTAGATGACCATCAACGAACG	Chr2:8246016:8246110:-
miR1515	TCATTTTTGCGTGCAATGATCC	Chr2:15244628:15244789:-
miR157	TTGACAGAAGATAGAGAGCAC	Chr1:2522422:2522625:+
miR157	TTGACAGAAGATAGAGAGCAC	Chr2:19844373:19844486:+
miR157	TTGACAGAAGATAGAGAGCAC	Chr2:20893451:20893551:-
miR157	TTGACAGAAGATAGAGAGCAC	Chr3:6447668:6447748:-
miR157	TTGACAGAAGATAGAGAGCAC	Chr3:22276608:22276789:-
miR157	TTGACAGAAGATAGAGAGCAC	Chr3:22789940:22790046:-
miR157	TTGACAGAAGATAGAGAGCAC	Chr4:22620584:22620686:-
miR2111	TAATCTGCATCCTGAGGTTTA	Chr3:27889247:27889348:+
miR2111	TAATCTGCATCCTGAGGTTTA	Chr4:12220916:12221120:-
miR2911	CGGCCGGGGGACGGACTGGGA	Chr3:34651038:34651161:+
miR2911	CGGCCGGGGGACGGACTGGGA	Scaffold000701:335:457:-
miR2916	TGGGGGCTCGAAGACGATCAG	Scaffold000130_1:11759:12062:-
miR2950	TTCCATCTCTTGCACACTGGA	Chr2:13796310:13796397:-
miR408	ATGCACTGCCTCTTCCCTGGC	Chr5:20905113:20905251:+
miR4414	AGCTGCTGACTCGTTGGCTCA	Chr5:23952531:23952636:+
miR530	TGCATTTGCACCTACACCTTC	Chr6:10267323:10267412:+
miR858	TCTCGTTGTCTGTTCGACCTT	Chr5:12374308:12374428:-
