# Supplementary material for: Genome-wide analysis of microRNA targeting impacted by SNPs in cucumber genome
Source: BMC Genomics. 2017 Apr 4;18:275. doi: 10.1186/s12864-017-3665-y (PMC5379521; doi:10.1186/s12864-017-3665-y)
Supplement: Supplementary file 3 — Cucumber-specific miRNA. (XLSX 22 kb) [file 12864_2017_3665_MOESM3_ESM.xlsx]

## Sheet: newmiRNA
Family	sequence	length
csa-mir1	GGGGATGTAGCTCAGATGGTA	21
csa-mir1-3p	TGCGAGAGGTACGGGGATCG	20
csa-mir2	AGAATGGAAACTGGTTCGAGA	21
csa-mir2-3p	TCGGACCAGGCTTCATTCTCG	21
csa-mir3	GGACATCGGCGACTTGGAAAC	21
csa-mir3-3p	TTCCAAGTCCACCCATGCCCGC	22
csa-mir4	TGGTCGTCCTGAAAACACATG	21
csa-mir4-3p	TGTGTTCTCAGGTCGCCCCTG	21
csa-mir5	AGGGCTTCTCTCCATTGGCAGG	22
csa-mir5-3p	GCCAAAGGAGAGTTGCCCTTC	21
csa-mir6	TCATGTTATTGCGGGAGTTCT	21
csa-mir6-3p	AGCTGCCATAACAACATGAAG	21
csa-mir7	TTCCACAGCTTTCTTGAACT	20
csa-mir7-3p	GTTCAAGAAAGCTGTGGGAGA	21
csa-mir8	CCGCAGGAGAGATGACACCCAC	22
csa-mir8-3p	AGGTGTCATCTCACTGCGGTA	21
csa-mir9	TAAGAGCTTCGATAGTAACATG	22
csa-mir9-3p	TGTTATTGTGGAAGTTCTTGA	21
csa-mir10	TGCTGCTCATTCGTTAGTTCA	21
csa-mir10-3p	TCTAACGATGTAGGAGCAATC	21
csa-mir11	TTCTCTCCCTCAAAGGCTTCTGG	23
csa-mir11-3p	CGAGGCCTTAGGGGAGAGTACG	22
csa-mir12	CGATGTTGGGGCAGTTCAATC	21
csa-mir12-3p	TGATTGAGCCGTGCCAATATC	21
csa-mir13	TCGCAGGAGAGATGGCACCAAC	22
csa-mir13-3p	TGGTGTCATCTCACTGCGACA	21
csa-mir14	TCGCAGAAGAGATGGTGCCGT	21
csa-mir14-3p	GGCATCATATCCTCTGCGCAA	21
csa-mir15	AGGTATTGACGTGTCTCAATT	21
csa-mir15-3p	TTGAGCCGCGTCAATATCTCTTC	23
csa-mir16	GATTCTCTCTCGATTGGATGCTT	23
csa-mir17	GGTGTCGTGGTGTAGTTGGTTAT	23
csa-mir17-3p	TTCGGGTCCGGGCGACGCCAC	21
csa-mir18	GCGGGGAACAGACAGAGCATG	21
csa-mir18-3p	TGCACTGCCTCTTCCCTGGCTG	22
csa-mir19	GGGGATGTAGCTCACATGGTAGA	21
csa-mir20	TCGACCAGGACAAAGACTGAG
csa-mir21	GTCTGGGTGGTGTAGTTGGTT
csa-mir22	GGGCTATTAGCTCAGTGGTAGAG
csa-mir23	GTGGGCGTGCCGGAGTGGTTA
csa-mir24	GACAGGGTATTGTAAGTGGCA
csa-mir25	GGGCAATTACTCTTTTGGCAGA
csa-mir26	TCTAACGATGTAGGAGCAATC
csa-mir27	AGTAGAAGGACATAACAGACGT
csa-mir28	GAGTGAACCTGAGAACACAAGA
csa-mir29	CGAATCGGAGCGACGAAGGGC
csa-mir30	AGATGTTGGTCCGGTTCAATA
csa-mir30-3p	AACTGCCGACTCATTCACTCA
csa-mir31	TGTGAATGAAGCGGGAGATAT
csa-mir32	GCAGAGGATGAGGAAATTAACT
csa-mir33	ATGGGTGGCGGTAGGGTTTAAT
csa-mir34-3p	TGTCGCAGGAGAGATGGCCCA
csa-mir35	TCACAAATGAAGACAATAGAA
csa-mir36	TTCGGGCTTTCTGTGAGGCATG
csa-mir37	TGTTCTGTGATCTTAGAGGCTA
csa-mir38	CAAGGAGTTAGACTGATGGTTT
csa-mir39	ATAACTATCACTAAATGTAAC
csa-mir40	TTAGCATGGGCTGTTGGATGGTT
csa-mir41	TAGAAACAAATGGTGGAGTTCA
csa-mir42	TTTAGATCACGCAGAAGAGAC
csa-mir43	GGCAAGGCGTCTTTGGCTATA
csa-mir44	CATGGGAATGGAGAGTCGTGTAT
csa-mir45	AGAACTTAGAGGCATCTGAAG
csa-mir46	TAGGAGAGCAGCAAAGGCTGG
csa-mir47	TAAGAGGGGGTTTGGAAATAG
csa-mir48	AGGATGTTGTAGGTGCAAGTCGA
csa-mir49	TTGAGCTTGGACTTGGCTAATCT

## Sheet: newmiRNAread
	9930_root	9930_stem	9930_leaf	hard_root	hard_stem	hard_leaf
csa-mir1	8526.31	2350.98	1880.51	180.08	687.04	551.18
csa-mir1-3p	2.65	40.12	3.24	1.65	0.21	1.78
csa-mir2-3p	47.24	80.71	5.94	231.23	57.09	27.88
csa-mir2	33.56	47.5	1.42	9.32	0	6.03
csa-mir3	67.84	695.92	625.95	439.11	442.49	524.09
csa-mir3-3p	51.5	11.01	12.6	71.39	43.42	66.33
csa-mir4	4.88	328.29	953.18	58.78	35.6	27.88
csa-mir4-3p	0.02	0	0.12	0.22	0.02	0.02
csa-mir5	5.06	151.04	85.86	255.74	6.74	16.07
csa-mir5-3p	0.54	1.08	1.22	0.06	0.01	0.03
csa-mir6-3p	0	0	1.42	0	0	0
csa-mir6	432.45	215.69	63.75	527.11	271.9	257.43
csa-mir7-3p	15.54	43.95	69.44	5.41	109.04	99.54
csa-mir7	1.24	1.02	0.32	0.02	4.67	6.24
csa-mir8-3p	0	2.84	18.82	0	0	0
csa-mir8	0	199.44	101.94	68.02	1.33	1.77
csa-mir9-3p	0	0	0	71.21	28.77	30.36
csa-mir9	2.78	3.64	0	5.32	3.81	0
csa-mir10	0	0	1.5	18.55	42.53	3.99
csa-mir10-3p	0	0	0.12	0.01	0.03	0.02
csa-mir11	0	8.61	3.9	41.11	0	0
csa-mir11-3p	0	4.08	1.33	10.3	0	0
csa-mir12	0	3.19	0	7.28	37.82	19.62
csa-mir12-3p	0	0.01	0	0	0.02	0.02
csa-mir13-3p	0	2.84	18.82	0	0	0
csa-mir13	0	40.67	13.67	3.72	0	0
csa-mir14-3p	0	0	1.42	0	0	0
csa-mir14	3.72	4.97	11.18	18.73	3.19	2.75
csa-mir15	0	0	0	0	0	0
csa-mir15-3p	2.22	2.13	0	3.81	0	0
csa-mir16-5p	0	0	0	8.08	4.08	8.88
csa-mir17	818.82	2.34	45.67	182.12	241.18	14.6
csa-mir17-3p	2.32	0	0.02	0.03	0.02	0.01
csa-mir18	2.21	12.45	18.62	183.1	22.55	23.17
csa-mir18-3p	0.02	0.01	1.28	1.01	0.01	0
csa-mir19	1.33	2.93	9.5	79.12	86.49	279.18
csa-mir20	0	42.53	37.82	75.56	87.2	154.86
csa-mir21	0	5.41	0	0	21.84	234.25
csa-mir22	0	19.71	22.46	0.02	1.21	1.01
csa-mir23	1.07	1.32	196.51	2.21	23.42	21.4
csa-mir24	0	36.05	8.52	16.51	1.65	1.22
csa-mir25	0	0	3.99	29.92	52.12	4.26
csa-mir26	156.9	0.72	32.45	73.23	1.08	6.25
csa-mir27	6.12	23.17	4.61	8.52	40.67	34.98
csa-mir28	1.23	7.23	0.02	0	1.65	0.03
csa-mir29	15.89	6.92	7.19	19.18	13.05	45.11
csa-mir30-3p	5.86	0	0	5.77	14.38	4.97
csa-mir30	3.78	1.24	0.03	0.01	1.02	1.78
csa-mir31	23.53	2.34	5.52	2.04	1.2	1.08
csa-mir32	4.62	0.08	0.06	0.02	16.69	3.55
csa-mir33	1.33	40.67	13.67	3.72	1.21	0
csa-mir34-3p	2.93	0	6.21	4.08	8.52	10.38
csa-mir35	1.95	1.21	0.03	0	2.66	2.84
csa-mir36	0.02	1.52	0.03	0.04	0.01	0.01
csa-mir37	0	7.1	3.81	0	1.77	0
csa-mir38	10.03	3.99	0	1.22	0	1.5
csa-mir39	0	0	1.42	0	0	0
csa-mir40	0	1.68	2.04	2.04	2.57	5.41
csa-mir41	0	1.68	1.42	1.95	0	2.13
csa-mir42	0.32	0.41	0.08	0.03	0	3.01
csa-mir43	2.48	3.46	0	0	0.02	1.68
csa-mir44	3.72	5.23	2.22	3.64	0	0
csa-mir45	0	0	2.13	1.68	4.26	2.13
csa-mir46	0	1.77	2.84	0	0.01	0.01
csa-mir47	0.02	0.01	0.02	0.01	2.3	0.01
csa-mir48	0	0.04	1.33	0	0.02	0.01
csa-mir49	1.33	0.01	0	0.03	1.59	0

## Sheet: newmiRNAloc
miRNA	loci	orientation
csa-mir1	Chr2:17333983:17334226	+
csa-mir2	Chr2:10289959:10290089	+
csa-mir3	Chr5:20153611:20153755	-
csa-mir4	Chr1:24920790:24920880	+
csa-mir5	Chr5:5408039:5408127	+
csa-mir6	Chr5:27212573:27212691	-
csa-mir7	Chr2:1364800:1364959	+
csa-mir8	Chr5:26043755:26043878	+
csa-mir9	Chr5:27212125:27212246	-
csa-mir10	Chr5:19951230:19951374	+
csa-mir11	Chr5:27357271:27357399	+
csa-mir12	Chr2:1330903:1331011	+
csa-mir13	Chr5:26033052:26033168	+
csa-mir14	Chr6:14067645:14067759	+
csa-mir15	Chr2:21647093:21647262	-
csa-mir16	Chr5:14400726:14400840	+
csa-mir17	Chr6:5846649:5846938	+
csa-mir18	Chr5:20905120:20905259	+
csa-mir19	Chr3:25994441:25994674	-
csa-mir20	Chr2:4667254:4667459	-
csa-mir21	Chr2:9528123:9528263	-
csa-mir22	Chr1:26812283:26812399	+
csa-mir23	Chr5:11943570:11943897	-
csa-mir24	Chr1:25014757:25014866	+
csa-mir25	Chr6:27676184:27676295	-
csa-mir26	Chr5:19951230:19951374	+
csa-mir27	Chr4:9871376:9871596	+
csa-mir28	Chr5:22921421:22921544	-
csa-mir29	Chr6:17962755:17962945	-
csa-mir30	Chr2:21671418:21671522	+
csa-mir31	Chr5:10279809:10279980	+
csa-mir32	Chr3:7371025:7371206	-
csa-mir33	Chr5:4663076:4663229	+
csa-mir34	Chr5:26041747:26041861	-
csa-mir35	Chr2:18796326:18796450	+
csa-mir36	Chr3:22510520:22510738	-
csa-mir37	Chr4:17871372:17871634	+
csa-mir38	Chr6:19386772:19386913	-
csa-mir39	Chr5:26309246:26309433	+
csa-mir40	Chr6:16568975:16569231	-
csa-mir41	Chr4:69927:70138	+
csa-mir42	Chr3:28296591:28296725	+
csa-mir43	Chr3:32649299:32649552	-
csa-mir44	Chr6:6265223:6265403	-
csa-mir45	Chr3:10177309:10177597	-
csa-mir46	Chr4:6339490:6339716	-
csa-mir47	Chr6:8596441:8596696	-
csa-mir48	Chr6:16956362:16956515	+
csa-mir49	Chr1:12734567:12734725	-

## Sheet: newmiRNA_fasta
>csa-mir1	163523
GGGGATGTAGCTCAGATGGTA
>csa-mir2-3p	37161
TCGGACCAGGCTTCATTCTCG
>csa-mir2	2198
AGAATGGAAACTGGTTCGAGA
>csa-mir3	33495
GGACATCGGCGACTTGGAAAC
>csa-mir3-3p	4575
TTCCAAGTCCACCCATGCCCGC
>csa-mir4	30125
TGGTCGTCCTGAAAACACATG
>csa-mir5	27820
AGGGCTTCTCTCCATTGGCAGG
>csa-mir6-3p	172
AGCTGCCATAACAACATGAAG
>csa-mir6	15785
TCATGTTATTGCGGGAGTTCT
>csa-mir7-3p	6291
GTTCAAGAAAGCTGTGGGAGA
>csa-mir8-3p	262
AGGTGTCATCTCACTGCGGTA
>csa-mir8	4716
CCGCAGGAGAGATGACACCCAC
>csa-mir9-3p	2055
TGTTATTGTGGAAGTTCTTGA
>csa-mir9	134
TAAGAGCTTCGATAGTAACATG
>csa-mir10	1270
TGCTGCTCATTCGTTAGTTCA
>csa-mir11	617
TTCTCTCCCTCAAAGGCTTCTGG
>csa-mir11-3p	1028
CGAGGCCTTAGGGGAGAGTACG
>csa-mir12	753
CGATGTTGGGGCAGTTCAATC
>csa-mir13-3p	34
TGGTGTCATCTCACTGCGACA
>csa-mir13	607
TCGCAGGAGAGATGGCACCAAC
>csa-mir14-3p	16
GGCATCATATCCTCTGCGCAA
>csa-mir14	569
TCGCAGAAGAGATGGTGCCGT
>csa-mir15	49
AGGTATTGACGTGTCTCAATT
>csa-mir15-3p	263
TTGAGCCGCGTCAATATCTCTTC
>csa-mir16-5p	125
GATTCTCTCTCGATTGGATGCTT
>csa-mir17	28042
GGTGTCGTGGTGTAGTTGGTTAT
>csa-mir18	15574
GCGGGGAACAGACAGAGCATG
>csa-mir19	3755
TCGACCAGGACAAAGACTGAG
>csa-mir20	3574
GTCTGGGTGGTGTAGTTGGTT
>csa-mir21	3168
GGGCTATTAGCTCAGTGGTAGAG
>csa-mir22	2765
GTGGGCGTGCCGGAGTGGTTA
>csa-mir23	2213
GACAGGGTATTGTAAGTGGCA
>csa-mir24	2004
GGGCAATTACTCTTTTGGCAGA
>csa-mir25	1995
TCTAACGATGTAGGAGCAATC
>csa-mir26	1785
AGTAGAAGGACATAACAGACGT
>csa-mir27	1512
GAGTGAACCTGAGAACACAAGA
>csa-mir28	1417
CGAATCGGAGCGACGAAGGGC
>csa-mir29	1240
AGATGTTGGTCCGGTTCAATA
>csa-mir30-3p	713
TGTGAATGAAGCGGGAGATAT
>csa-mir30	52
AACTGCCGACTCATTCACTCA
>csa-mir31	575
GCAGAGGATGAGGAAATTAACT
>csa-mir32	390
ATGGGTGGCGGTAGGGTTTAAT
>csa-mir33	348
TGTCGCAGGAGAGATGGCCCA
>csa-mir34-3p	339
TCACAAATGAAGACAATAGAA
>csa-mir35	316
TTCGGGCTTTCTGTGAGGCATG
>csa-mir36	240
TGTTCTGTGATCTTAGAGGCTA
>csa-mir37	230
CAAGGAGTTAGACTGATGGTTT
>csa-mir38	193
ATAACTATCACTAAATGTAAC
>csa-mir39	182
TTAGCATGGGCTGTTGGATGGTT
>csa-mir40	163
TAGAAACAAATGGTGGAGTTCA
>csa-mir41	154
TTTAGATCACGCAGAAGAGAC
>csa-mir42	153
GGCAAGGCGTCTTTGGCTATA
>csa-mir43	147
CATGGGAATGGAGAGTCGTGTAT
>csa-mir44	140
AGAACTTAGAGGCATCTGAAG
>csa-mir45	114
TAGGAGAGCAGCAAAGGCTGG
>csa-mir46	78
TAAGAGGGGGTTTGGAAATAG
>csa-mir47	75
AGGATGTTGTAGGTGCAAGTCGA
>csa-mir48	61
TTGAGCTTGGACTTGGCTAATCT
>csa-mir49	52
GTAGAAATGGTAGCACTTAAATA

## Sheet: newmiRNA对应
csa-mir1=>match_9930-m0245-5p
csa-mir2-3p=>match_9930-m0226-3p
csa-mir2=>match_9930-m0226-5p
csa-mir3=>match_9930-m0890-5p
csa-mir3-3p=>match_9930-m0890-3p
csa-mir4=>match_9930-m0065-5p
csa-mir5=>match_9930-m0741-5p
csa-mir6-3p=>match_9930-m0902-3p
csa-mir6-3p=>match_9930-m0901-5p
csa-mir6=>match_9930-m0902-5p
csa-mir6=>match_9930-m0903-3p
csa-mir7-3p=>match_9930-m0193-3p
csa-mir8-3p=>match_9930-m0807-3p
csa-mir8=>match_9930-m0807-5p
csa-mir9-3p=>match_9930-m0900-3p
csa-mir9=>match_9930-m0900-5p
csa-mir10=>match_9930-m0796-5p
csa-mir11=>match_9930-m0815-5p
csa-mir11-3p=>match_9930-m0815-3p
csa-mir12=>match_9930-m0192-5p
csa-mir13-3p=>match_9930-m0806-3p
csa-mir13=>match_9930-m0806-5p
csa-mir14-3p=>match_9930-m0946-3p
csa-mir14=>match_9930-m0946-5p
csa-mir15=>match_9930-m0331-5p
csa-mir15-3p=>match_9930-m0331-3p
csa-mir16-5p=>match_9930-m0770-5p
csa-mir17=>match_9930-m0919-5p
csa-mir18=>match_9930-m0800-5p
csa-mir19=>match_9930-m0551-5p
csa-mir20=>match_9930-m0268-5p
csa-mir21=>match_9930-m0282-5p
csa-mir22=>match_9930-m0075-3p
csa-mir23=>match_9930-m0862-3p
csa-mir24=>match_9930-m0067-5p
csa-mir25=>match_9930-m1050-5p
csa-mir26=>match_9930-m0796-3p
csa-mir27=>match_9930-m0617-3p
csa-mir28=>match_9930-m0896-5p
csa-mir29=>match_9930-m1036-3p
csa-mir30=>match_9930-m0254-5p
csa-mir31-3p=>match_9930-m0755-3p
csa-mir31=>match_9930-m0755-5p
csa-mir32=>match_9930-m0480-3p
csa-mir33=>match_9930-m0739-5p
csa-mir34=>match_9930-m0899-5p
csa-mir35-3p=>match_9930-m0249-3p
csa-mir36=>match_9930-m0540-5p
csa-mir37=>match_9930-m0656-3p
csa-mir38=>match_9930-m1041-5p
csa-mir39=>match_9930-m0808-5p
csa-mir40=>match_9930-m1029-3p
csa-mir41=>match_9930-m0587-3p
csa-mir42=>match_9930-m0446-5p
csa-mir43=>match_9930-m0567-3p
csa-mir44=>match_9930-m0997-5p
csa-mir45=>match_9930-m0488-5p
csa-mir46=>match_9930-m0679-5p
csa-mir47=>match_9930-m1008-3p
csa-mir48=>match_9930-m0954-5p
csa-mir49=>match_9930-m0131-5p
csa-mir50=>match_9930-m0004-3p

## Sheet: Sheet1
miRNA	sequence	loci	orientation
csa-mir1	GGGGATGTAGCTCAGATGGTA	Chr2:17333983:17334226	+
csa-mir2	AGAATGGAAACTGGTTCGAGA	Chr2:10289959:10290089	+
csa-mir3	GGACATCGGCGACTTGGAAAC	Chr5:20153611:20153755	-
csa-mir4	TGGTCGTCCTGAAAACACATG	Chr1:24920790:24920880	+
csa-mir5	AGGGCTTCTCTCCATTGGCAGG	Chr5:5408039:5408127	+
csa-mir6	TCATGTTATTGCGGGAGTTCT	Chr5:27212573:27212691	-
csa-mir7	TTCCACAGCTTTCTTGAACT	Chr2:1364800:1364959	+
csa-mir8	CCGCAGGAGAGATGACACCCAC	Chr5:26043755:26043878	+
csa-mir9	TAAGAGCTTCGATAGTAACATG	Chr5:27212125:27212246	-
csa-mir10	TGCTGCTCATTCGTTAGTTCA	Chr5:19951230:19951374	+
csa-mir11	TTCTCTCCCTCAAAGGCTTCTGG	Chr5:27357271:27357399	+
csa-mir12	CGATGTTGGGGCAGTTCAATC	Chr2:1330903:1331011	+
csa-mir13	TCGCAGGAGAGATGGCACCAAC	Chr5:26033052:26033168	+
csa-mir14	TCGCAGAAGAGATGGTGCCGT	Chr6:14067645:14067759	+
csa-mir15	AGGTATTGACGTGTCTCAATT	Chr2:21647093:21647262	-
csa-mir16	GATTCTCTCTCGATTGGATGCTT	Chr5:14400726:14400840	+
csa-mir17	GGTGTCGTGGTGTAGTTGGTTAT	Chr6:5846649:5846938	+
csa-mir18	GCGGGGAACAGACAGAGCATG	Chr5:20905120:20905259	+
csa-mir19	GGGGATGTAGCTCACATGGTAGA	Chr3:25994441:25994674	-
csa-mir20	TCGACCAGGACAAAGACTGAG	Chr2:4667254:4667459	-
csa-mir21	GTCTGGGTGGTGTAGTTGGTT	Chr2:9528123:9528263	-
csa-mir22	GGGCTATTAGCTCAGTGGTAGAG	Chr1:26812283:26812399	+
csa-mir23	GTGGGCGTGCCGGAGTGGTTA	Chr5:11943570:11943897	-
csa-mir24	GACAGGGTATTGTAAGTGGCA	Chr1:25014757:25014866	+
csa-mir25	GGGCAATTACTCTTTTGGCAGA	Chr6:27676184:27676295	-
csa-mir26	TCTAACGATGTAGGAGCAATC	Chr5:19951230:19951374	+
csa-mir27	AGTAGAAGGACATAACAGACGT	Chr4:9871376:9871596	+
csa-mir28	GAGTGAACCTGAGAACACAAGA	Chr5:22921421:22921544	-
csa-mir29	CGAATCGGAGCGACGAAGGGC	Chr6:17962755:17962945	-
csa-mir30	AGATGTTGGTCCGGTTCAATA	Chr2:21671418:21671522	+
csa-mir31	TGTGAATGAAGCGGGAGATAT	Chr5:10279809:10279980	+
csa-mir32	GCAGAGGATGAGGAAATTAACT	Chr3:7371025:7371206	-
csa-mir33	ATGGGTGGCGGTAGGGTTTAAT	Chr5:4663076:4663229	+
csa-mir34	TGTCGCAGGAGAGATGGCCCA	Chr5:26041747:26041861	-
csa-mir35	TCACAAATGAAGACAATAGAA	Chr2:18796326:18796450	+
csa-mir36	TTCGGGCTTTCTGTGAGGCATG	Chr3:22510520:22510738	-
csa-mir37	TGTTCTGTGATCTTAGAGGCTA	Chr4:17871372:17871634	+
csa-mir38	CAAGGAGTTAGACTGATGGTTT	Chr6:19386772:19386913	-
csa-mir39	ATAACTATCACTAAATGTAAC	Chr5:26309246:26309433	+
csa-mir40	TTAGCATGGGCTGTTGGATGGTT	Chr6:16568975:16569231	-
csa-mir41	TAGAAACAAATGGTGGAGTTCA	Chr4:69927:70138	+
csa-mir42	TTTAGATCACGCAGAAGAGAC	Chr3:28296591:28296725	+
csa-mir43	GGCAAGGCGTCTTTGGCTATA	Chr3:32649299:32649552	-
csa-mir44	CATGGGAATGGAGAGTCGTGTAT	Chr6:6265223:6265403	-
csa-mir45	AGAACTTAGAGGCATCTGAAG	Chr3:10177309:10177597	-
csa-mir46	TAGGAGAGCAGCAAAGGCTGG	Chr4:6339490:6339716	-
csa-mir47	TAAGAGGGGGTTTGGAAATAG	Chr6:8596441:8596696	-
csa-mir48	AGGATGTTGTAGGTGCAAGTCGA	Chr6:16956362:16956515	+
csa-mir49	TTGAGCTTGGACTTGGCTAATCT	Chr1:12734567:12734725	-
