# Supplementary material for: Genome-wide analysis of microRNA targeting impacted by SNPs in cucumber genome
Source: BMC Genomics. 2017 Apr 4;18:275. doi: 10.1186/s12864-017-3665-y (PMC5379521; doi:10.1186/s12864-017-3665-y)
Supplement: Supplementary file 4 — The primers and relative expression of cucumber miRNA. (XLSX 10 kb) [file 12864_2017_3665_MOESM4_ESM.xlsx]

## Sheet: Sheet1
microRNAid	primer	root		stem		leaf
		RE	error	RE	error	RE	error
miR156	GCCTGACAGAAGAGAGTGAGCAC	0.47	0.09	0.21	0.1	0.36	0.11
miR166	CGCTCGGACCAGGCTTCATTC	-0.43	0.27	0.7	0.48	0.41	0.12
miR168	GTCGCTTGGTGCAGGTCGGGA	1.47	0.66	1.23	0.51	1.09	0.39
miR172	CGGCAAATCTTGATGATGCTGCAT	0.94	0.74	0.18	0.26	-1.38	0.19
miR395	GCGTGAAGTGTTTGGGGGAACTC	0.41	0.25	-1.13	0.54	-1.19	0.97
miR408	GCATGCACTGCCTCTTCCCTG	1.86	0.82	2.18	0.82	1.74	0.4
miR2911	GCGCCGGCCGGGGGACGGACT	-0.96	1.44	0.22	1.66	-2.25	1.02
miR2950	GCTTCCATCTCTTGCACACTGG	-1.99	1	-3.28	1.14	-2.07	0.72
miR157	CGTTGACAGAAGATAGAGAGCAC	0.28	0.87	-0.24	1.06	-0.13	0.52
miR395	GCTGAAGTGTTTGGGGGAACTC	-0.14	1.64	0.16	0.3	-1.11	0.87
csa-mir1	CGGGGATGTAGCTCAGATGGT	-3.9	0.1	-2.8	0.47	1.25	2.13
csa-mir2	GCAGAATGGAAACTGGTTCGAGA	3.58	0.92	5.58	1.62	-4.47	2.2
csa-mir3	CGGACATCGGCGACTTGGAAAC	4.97	1.29	1.68	0.72	3.9	1.69
csa-mir4	GCTGGTCGTCCTGAAAACACATG	-6.97	0.45	-7.38	0.17	-7.07	0.4
csa-mir5	CAGGGCTTCTCTCCATTGGCA	-4.7	1.38	-8.23	1.05	-6.53	1.72
csa-mir6	GCTCATGTTATTGCGGGAGTTC	-8.58	0.84	-8.1	0.08	-4.28	2.43
csa-mir7	GGCCTTCCACAGCTTTCTTGAAC	4.41	1.97	4.03	2.7	0.86	0.39
csa-mir8	CCGCAGGAGAGATGACACCC	7.01	0.83	4.07	1.83	4.1	2.04
csa-mir9	GCTAAGAGCTTCGATAGTAACAT	-4.81	1.6	-6.7	1.87	-5.21	0.56
csa-mir10	GCTGCTGCTCATTCGTTAGTTC	-1.47	0.21	-3.13	0.16	-2.76	0.1
csa-mir11	GGTTCTCTCCCTCAAAGGCTTCT	-1.53	0.93	-1.77	1.08	-1.54	1.04
csa-mir12	GCGATGTTGGGGCAGTTCAATC	-3.09	1.71	-1.27	1.86	-1.75	1.6
csa-mir13	GCTCGCAGGAGAGATGGCACC	-3.95	1.89	-4.17	0.77	-2.47	1.74
csa-mir14	GTCGCAGAAGAGATGGTGCCG	-4.58	1.96	-4.7	2.08	-5.03	1.46
csa-mir15	GCCAGGTATTGACGTGTCTCAAT	-4.06	2.12	-3.41	1.2	-6.37	1.12
csa-mir16	CGATTCTCTCTCGATTGGATGCT	-1.6	0.79	-1.98	0.98	-2.09	0.55
U6-Forward	CTCAGTCATGCCAACCAGCAG
U6-Reverse	GTGAGATTGAATGTATTTCC
