# Supplementary material for: Genome-wide analysis of microRNA targeting impacted by SNPs in cucumber genome
Source: BMC Genomics. 2017 Apr 4;18:275. doi: 10.1186/s12864-017-3665-y (PMC5379521; doi:10.1186/s12864-017-3665-y)
Supplement: Supplementary file 5 — The SNPs within miRNA mature sequences and their predicted targets. (XLS 23 kb) [file 12864_2017_3665_MOESM5_ESM.xls]

## Sheet: Sheet1
miRNA*	mature sequences**	targets***
miR164a	TGGAGAAGCAGGGCACGTGCA	Csa4M629480.1 Csa3M824990.1 Csa3M523580.1 Csa1M009870.1 Csa3M234520.1
snp_miR164a	TGGAGAAGCAGGGGACGTGCA	Csa5M637160.1
miR395	TGAAGTGTTTGGGGGAACTC	Csa3M144230.1 Csa2M076520.1 Csa3M872160.1 Csa5M407060.1 Csa4M031010.1 Csa6M298490.1 Csa2M215520.1
snp_miR395	TCAAGTGTTTGGGGGAACTG	Csa6M088080.1 Csa2M433920.1 Csa2M433910.1 Csa7M428160.1
miR396d	TTCCACAGCTTTCTTGAACTT	Csa2M215500.1 Csa7M407790.1 Csa6M095860.1 Csa1M538200.1 Csa3M651770.1 Csa6M499810.1 Csa1M046170.1 Csa6M014490.1 Csa4M616760.1 Csa5M623770.1 Csa2M000170.1 Csa3M585360.1 Csa2M432230.1 Csa6M118350.1
snp_miR396d	TTCCACAGCTTTCTTCAACTT	Csa6M425110.1 Csa7M073730.1 Csa7M448050.1 Csa6M452020.1 Csa7M037620.1 Csa1M538820.1 Csa1M045600.1 Csa2M099460.1 Csa3M212490.1
miR166	TCGGACCAGGCTTCATTCCCC	Csa3M776860.1 Csa6M150540.1 Csa5M576830.1 Csa6M525430.1 Csa1M538230.1 Csa7M452940.1 Csa6M141360.1
snp_miR166	TCGAACCAGGCTTCATTCCCC	find no
csa-mir11	TTCTCTCCCTCAAAGGCTTCTGG	Csa3M044470.1 Csa1M334920.1 Csa7M314940.1 Csa4M055380.1 Csa3M127040.1 Csa2M368290.1 Csa6M235570.1 Csa4M090860.1 Csa1M002800.1 Csa5M153670.1 Csa7M291110.1 Csa7M276680.1 Csa4M279830.1 Csa3M781560.1 Csa2M418960.1 Csa6M525370.1
snp_csa-mir11	TTCTCTCCCTCAAAGGCTTCCGG	Csa3M141780.1 Csa1M613570.1 Csa4M310210.1
csa-mir22	GTGGGCGTGCCGGAGTGGTTA	Csa2M160620.1 Csa3M746580.1
snp_csa-mir22	GTAGGCGTGCCGGAGTGGTTA	find no
csa-mir24	GGGCAATTACTCTTTTGGCAGA	Csa6M227040.1 Csa2M377980.1 Csa6M052640.1 Csa7M246640.1 Csa7M212660.1
snp_csa-mir24	GGGCAGTTACTCTTTTGGCAGA	find no
csa-mir27	GAGTGAACCTGAGAACACAAGA	Csa6M431770.1 Csa5M563290.1
snp_csa-mir27	GAGTGAACCTGAGAACATAAGA	Csa6M113520.1 Csa3M550690.1
snp_csa-mir27	GAGTGAACCTGAGAACATAATA	find no
csa-mir33	TGTCGCAGGAGAGATGGCCCA	Csa2M062620.1 Csa6M188690.1 Csa1M569110.1
snp_csa-mir33	TGTCGCAGGAGAGAGGGCCCA	find no
csa-mir38	ATAACTATCACTAAATGTAAC	Csa2M365660.1
snp_csa-mir38	ACAACTATCACTAAATGTAAC	Csa5M644020.1 Csa1M031200.1
csa-mir39	TTAGCATGGGCTGTTGGATGGTT	Csa7M448870.1 Csa2M075360.1 Csa6M517140.1 Csa3M778330.1
snp_csa-mir39	TTAGCATGGGCGGTTGGATGGTT	find no
csa-mir4	TGGTCGTCCTGAAAACACATG	Csa3M881830.1
snp_csa-mir4	TGGTCATCCTGAAAACACATG	find no
csa-mir40	TAGAAACAAATGGTGGAGTTCA	Csa4M377700.1 Csa4M105350.1 Csa2M287080.1 Csa1M181560.1 Csa2M080190.1
snp_csa-mir40	TAGAAACAAATAGTGGAGTTCA	Csa4M166960.1 Csa6M501960.1 Csa7M004710.1
snp_csa-mir40	TAGAAACAAATAGTAGAGTTCA	find no
csa-mir42	GGCAAGGCGTCTTTGGCTATA	Csa6M078650.1 Csa4M165870.1
snp_csa-mir42	GGCAAGGCGTCTTCGGCTATA	find no
csa-mir43	CATGGGAATGGAGAGTCGTGTAT	Csa1M047450.1 Csa6M522820.1 Csa4M289650.1 Csa3M036550.2 Csa3M151470.1 Csa5M623920.1 Csa7M284430.1
snp_csa-mir43	CATGGTAATGGAGAGTCGTGTAT	Csa4M279810.1 Csa5M168765.1 Csa4M665090.1 Csa3M238210.1
csa-mir44	AGAACTTAGAGGCATCTGAAG	Csa1M044820.1 Csa4M047340.1 Csa1M071900.1 Csa7M014580.1 Csa2M381630.1 Csa6M448700.1 Csa1M118890.1 Csa4M056810.1 Csa5M182010.1
snp_csa-mir44	AGAACTTGGAGGCATCTGAAG	Csa7M446780.1 Csa1M547510.1 Csa1M447400.1 Csa7M029980.1
csa-mir48	TTGAGCTTGGACTTGGCTAATCT	Csa5M114640.1 Csa4M015780.1 Csa3M736940.1 Csa5M115150.1 Csa1M701210.1
snp_csa-mir48	TTGAGCTTGAACTTGGCTAATCT	Csa2M249880.1 Csa5M456730.1
*miRNA and their corresponding snp-miRNA
**red alphabets indicate sequence diversity between miRNA and snp-miRNA
***red gene name indicate the new targets obtained for snp-miRNA; find no mean that no targets can be detected for the miRNAs
