# Supplementary material for: Genome-wide analysis of microRNA targeting impacted by SNPs in cucumber genome
Source: BMC Genomics. 2017 Apr 4;18:275. doi: 10.1186/s12864-017-3665-y (PMC5379521; doi:10.1186/s12864-017-3665-y)
Supplement: Supplementary file 6 — The predicted targets for conserved and cucumber-specific miRNA. (XLSX 55 kb) [file 12864_2017_3665_MOESM6_ESM.xlsx]

## Sheet: conserved_known miRNA targets
miRNA	target	Expectation	UPE	miRNA_start	miRNA_end	Target_start	Target_end	function_annotation
miR1515	Csa5M563290.1	2.5	18.803	1	21	1135	1155	IPR000375 Dynamin central domain; IPR001401 Dynamin GTPase domain; IPR003130 Dynamin GTPase effector; IPR019762 Dynamin GTPase region conserved site; IPR020850 GTPase effector domain GED; IPR022812 Dynamin
miR1515	Csa3M799120.1	3	10.3	1	20	475	494	IPR007087 Zinc finger C2H2-type
miR1515	Csa3M146610.1	3	17.607	1	21	715	735
miR1515	Csa5M409670.1	3	19.157	1	22	2699	2720
miR1515	Csa5M148710.1	3	21.648	1	21	441	461	IPR001849 Pleckstrin homology domain; IPR011993 Pleckstrin homology-type
miR1515	CsaUNM014090.1	3	18.895	1	22	823	844	IPR001650 Helicase C-terminal; IPR011545 DNA/RNA helicase DEAD/DEAH box type N-terminal; IPR014001 DEAD-like helicase N-terminal; IPR014021 Helicase superfamily 1/2 ATP-binding domain
miR156a	Csa1M001450.1	1	12.368	1	20	1045	1064	IPR004333 Transcription factor SBP-box
miR156a	Csa1M015680.1	1	11.176	1	20	1630	1649	IPR004333 Transcription factor SBP-box
miR156a	Csa3M117960.1	1	22.083	1	20	798	817	IPR004333 Transcription factor SBP-box
miR156a	Csa3M809420.1	1	13.986	1	20	992	1011	IPR004333 Transcription factor SBP-box
miR156a	Csa1M039890.1	1	15.85	1	20	1727	1746	IPR004333 Transcription factor SBP-box
miR156a	Csa6M094760.1	1	15.756	1	20	929	948	IPR004333 Transcription factor SBP-box
miR156a	Csa1M051590.1	1	17.226	1	20	653	672	IPR004333 Transcription factor SBP-box
miR156a	Csa3M567830.1	2	19.08	1	20	1127	1146	IPR004333 Transcription factor SBP-box
miR156a	Csa4M631590.1	2	17.523	1	20	921	940	IPR004333 Transcription factor SBP-box; IPR017238 Squamosa promoter-binding protein
miR156a	Csa1M074980.1	2	10.803	1	20	721	740	IPR004333 Transcription factor SBP-box; IPR017238 Squamosa promoter-binding protein
miR156a	Csa2M148430.1	2.5	9.757	1	20	4516	4535	IPR011430 Down-regulated-in-metastasis protein; IPR016024 Armadillo-type fold
miR156a	Csa6M517960.1	2.5	15.371	1	20	661	680	IPR004333 Transcription factor SBP-box
miR156a	Csa2M232990.1	3	9.253	1	20	81	100	IPR009288 AIG2-like; IPR013024 Butirosin biosynthesis BtrG-like
miR156b	Csa3M567830.1	1	18.387	1	21	1127	1147	IPR004333 Transcription factor SBP-box
miR156b	Csa1M001450.1	2	12.942	1	21	1045	1065	IPR004333 Transcription factor SBP-box
miR156b	Csa1M015680.1	2	10.453	1	21	1630	1650	IPR004333 Transcription factor SBP-box
miR156b	Csa3M117960.1	2	22.966	1	21	798	818	IPR004333 Transcription factor SBP-box
miR156b	Csa4M631590.1	2	17.383	1	20	922	941	IPR004333 Transcription factor SBP-box; IPR017238 Squamosa promoter-binding protein
miR156b	Csa3M809420.1	2	13.992	1	21	992	1012	IPR004333 Transcription factor SBP-box
miR156b	Csa1M039890.1	2	14.671	1	21	1727	1747	IPR004333 Transcription factor SBP-box
miR156b	Csa1M074980.1	2	10.73	1	20	722	741	IPR004333 Transcription factor SBP-box; IPR017238 Squamosa promoter-binding protein
miR156b	Csa4M075190.1	2	9.218	1	20	435	454	IPR002293 Amino acid/polyamine transporter I; IPR004841 Amino acid permease domain; IPR015606 Cationic amino acid transporter
miR156b	Csa6M094760.1	2	16.46	1	21	929	949	IPR004333 Transcription factor SBP-box
miR156b	Csa1M051590.1	2	16.877	1	21	653	673	IPR004333 Transcription factor SBP-box
miR156b	Csa5M149870.1	2.5	16.566	1	21	490	510	IPR002198 Short-chain dehydrogenase/reductase SDR; IPR002347 Glucose/ribitol dehydrogenase; IPR016040 NAD(P)-binding domain
miR156b	Csa6M517960.1	2.5	15.219	1	20	662	681	IPR004333 Transcription factor SBP-box
miR156b	Csa3M653380.1	3	9.24	1	20	396	415	IPR000552 Ribosomal protein L44e; IPR011332 Ribosomal protein zinc-binding domain
miR156c	Csa6M094760.1	0	16.46	1	21	929	949	IPR004333 Transcription factor SBP-box
miR156c	Csa3M809420.1	0	13.992	1	21	992	1012	IPR004333 Transcription factor SBP-box
miR156c	Csa1M074980.1	0	10.73	1	20	722	741	IPR004333 Transcription factor SBP-box; IPR017238 Squamosa promoter-binding protein
miR156c	Csa1M001450.1	1	12.942	1	21	1045	1065	IPR004333 Transcription factor SBP-box
miR156c	Csa1M015680.1	1	10.453	1	21	1630	1650	IPR004333 Transcription factor SBP-box
miR156c	Csa3M117960.1	1	22.966	1	21	798	818	IPR004333 Transcription factor SBP-box
miR156c	Csa4M631590.1	1	17.383	1	20	922	941	IPR004333 Transcription factor SBP-box; IPR017238 Squamosa promoter-binding protein
miR156c	Csa1M039890.1	1	14.671	1	21	1727	1747	IPR004333 Transcription factor SBP-box
miR156c	Csa1M051590.1	1	16.877	1	21	653	673	IPR004333 Transcription factor SBP-box
miR156c	Csa6M517960.1	1.5	15.219	1	20	662	681	IPR004333 Transcription factor SBP-box
miR156c	Csa3M567830.1	2	18.387	1	21	1127	1147	IPR004333 Transcription factor SBP-box
miR156c	Csa4M075190.1	2.5	9.218	1	20	435	454	IPR002293 Amino acid/polyamine transporter I; IPR004841 Amino acid permease domain; IPR015606 Cationic amino acid transporter
miR156c	Csa6M004590.1	3	20.506	1	20	149	168	IPR023214 HAD-like domain
miR156c	Csa4M107390.1	3	8.913	1	20	350	369	IPR018619 Hyccin
miR156c	Csa4M377200.1	3	8.577	1	20	35	54	IPR000490 Glycoside hydrolase family 17; IPR013781 Glycoside hydrolase subgroup catalytic core; IPR017853 Glycoside hydrolase catalytic core
miR156c	Csa5M045020.1	3	21.173	1	21	1075	1095	IPR000620 Drug/metabolite transporter
miR156c	Csa2M148430.1	3	9.803	1	21	4516	4536	IPR011430 Down-regulated-in-metastasis protein; IPR016024 Armadillo-type fold
miR156c	Csa3M199660.1	3	2.029	1	20	28	47	IPR004367 Cyclin C-terminal; IPR006670 Cyclin; IPR006671 Cyclin N-terminal; IPR011028 Cyclin-like; IPR013763 Cyclin-related; IPR015451 Cyclin D
miR156d	Csa3M567830.1	0	19.08	1	20	1127	1146	IPR004333 Transcription factor SBP-box
miR156d	Csa1M001450.1	1	12.368	1	20	1045	1064	IPR004333 Transcription factor SBP-box
miR156d	Csa1M015680.1	1	11.176	1	20	1630	1649	IPR004333 Transcription factor SBP-box
miR156d	Csa6M094760.1	1	15.756	1	20	929	948	IPR004333 Transcription factor SBP-box
miR156d	Csa3M117960.1	1	22.083	1	20	798	817	IPR004333 Transcription factor SBP-box
miR156d	Csa1M039890.1	1	15.85	1	20	1727	1746	IPR004333 Transcription factor SBP-box
miR156d	Csa3M809420.1	1	13.986	1	20	992	1011	IPR004333 Transcription factor SBP-box
miR156d	Csa1M051590.1	1	17.226	1	20	653	672	IPR004333 Transcription factor SBP-box
miR156d	Csa4M075190.1	2	8.989	1	20	434	453	IPR002293 Amino acid/polyamine transporter I; IPR004841 Amino acid permease domain; IPR015606 Cationic amino acid transporter
miR156d	Csa4M631590.1	2	17.523	1	20	921	940	IPR004333 Transcription factor SBP-box; IPR017238 Squamosa promoter-binding protein
miR156d	Csa1M074980.1	2	10.803	1	20	721	740	IPR004333 Transcription factor SBP-box; IPR017238 Squamosa promoter-binding protein
miR156d	Csa3M611370.1	2.5	12.3	1	20	276	295
miR156d	Csa6M517960.1	2.5	15.371	1	20	661	680	IPR004333 Transcription factor SBP-box
miR156d	Csa5M149870.1	2.5	16.504	1	20	490	509	IPR002198 Short-chain dehydrogenase/reductase SDR; IPR002347 Glucose/ribitol dehydrogenase; IPR016040 NAD(P)-binding domain
miR156d	Csa3M653380.1	3	9.88	1	20	395	414	IPR000552 Ribosomal protein L44e; IPR011332 Ribosomal protein zinc-binding domain
miR156d	Csa4M410810.1	3	15.189	1	20	744	763
miR156d	Csa3M881900.1	3	11.972	1	20	741	760	IPR000504 RNA recognition motif domain; IPR001878 Zinc finger CCHC-type; IPR012677 Nucleotide-binding alpha-beta plait; IPR013084 Zinc finger CCHC retroviral-type
miR156d	Csa3M435530.1	3	19.012	1	20	655	674
miR156e	Csa3M567830.1	1	18.387	1	21	1127	1147	IPR004333 Transcription factor SBP-box
miR156e	Csa3M809420.1	1	13.992	1	21	992	1012	IPR004333 Transcription factor SBP-box
miR156e	Csa1M074980.1	1	10.73	1	20	722	741	IPR004333 Transcription factor SBP-box; IPR017238 Squamosa promoter-binding protein
miR156e	Csa6M094760.1	1	16.46	1	21	929	949	IPR004333 Transcription factor SBP-box
miR156e	Csa1M001450.1	2	12.942	1	21	1045	1065	IPR004333 Transcription factor SBP-box
miR156e	Csa1M015680.1	2	10.453	1	21	1630	1650	IPR004333 Transcription factor SBP-box
miR156e	Csa3M117960.1	2	22.966	1	21	798	818	IPR004333 Transcription factor SBP-box
miR156e	Csa4M631590.1	2	17.383	1	20	922	941	IPR004333 Transcription factor SBP-box; IPR017238 Squamosa promoter-binding protein
miR156e	Csa1M039890.1	2	14.671	1	21	1727	1747	IPR004333 Transcription factor SBP-box
miR156e	Csa4M075190.1	2	9.218	1	20	435	454	IPR002293 Amino acid/polyamine transporter I; IPR004841 Amino acid permease domain; IPR015606 Cationic amino acid transporter
miR156e	Csa1M051590.1	2	16.877	1	21	653	673	IPR004333 Transcription factor SBP-box
miR156e	Csa6M517960.1	2.5	15.219	1	20	662	681	IPR004333 Transcription factor SBP-box
miR156e	Csa5M149870.1	3	16.566	1	21	490	510	IPR002198 Short-chain dehydrogenase/reductase SDR; IPR002347 Glucose/ribitol dehydrogenase; IPR016040 NAD(P)-binding domain
miR156e	Csa6M052720.1	3	19.758	1	20	879	898	IPR001406 Pseudouridine synthase I TruA; IPR020094 Pseudouridine synthase I TruA N-terminal; IPR020095 Pseudouridine synthase I TruA C-terminal; IPR020097 Pseudouridine synthase I TruA alpha/beta domain; IPR020103 Pseudouridine synthase catalytic domain
miR156f	Csa1M001450.1	2	12.368	1	20	1045	1064	IPR004333 Transcription factor SBP-box
miR156f	Csa1M015680.1	2	11.176	1	20	1630	1649	IPR004333 Transcription factor SBP-box
miR156f	Csa3M117960.1	2	22.083	1	20	798	817	IPR004333 Transcription factor SBP-box
miR156f	Csa3M567830.1	2	19.08	1	20	1127	1146	IPR004333 Transcription factor SBP-box
miR156f	Csa3M809420.1	2	13.986	1	20	992	1011	IPR004333 Transcription factor SBP-box
miR156f	Csa1M039890.1	2	15.85	1	20	1727	1746	IPR004333 Transcription factor SBP-box
miR156f	Csa6M094760.1	2	15.756	1	20	929	948	IPR004333 Transcription factor SBP-box
miR156f	Csa1M051590.1	2	17.226	1	20	653	672	IPR004333 Transcription factor SBP-box
miR156f	Csa2M050000.1	3	11.598	1	20	22	41	IPR000172 Glucose-methanol-choline oxidoreductase N-terminal; IPR007867 Glucose-methanol-choline oxidoreductase C-terminal; IPR012132 Glucose-methanol-choline oxidoreductase
miR156f	Csa4M631590.1	3	17.523	1	20	921	940	IPR004333 Transcription factor SBP-box; IPR017238 Squamosa promoter-binding protein
miR156f	Csa5M648680.1	3	18.432	1	20	851	870	IPR001701 Glycoside hydrolase family 9; IPR008928 Six-hairpin glycosidase-like; IPR012341 Six-hairpin glycosidase; IPR018221 Glycoside hydrolase family 9 active site
miR156f	Csa1M074980.1	3	10.803	1	20	721	740	IPR004333 Transcription factor SBP-box; IPR017238 Squamosa promoter-binding protein
miR157	Csa3M567830.1	1	18.387	1	21	1127	1147	IPR004333 Transcription factor SBP-box
miR157	Csa3M809420.1	1	13.992	1	21	992	1012	IPR004333 Transcription factor SBP-box
miR157	Csa1M074980.1	1	10.73	1	20	722	741	IPR004333 Transcription factor SBP-box; IPR017238 Squamosa promoter-binding protein
miR157	Csa6M094760.1	1	16.46	1	21	929	949	IPR004333 Transcription factor SBP-box
miR157	Csa1M001450.1	2	12.942	1	21	1045	1065	IPR004333 Transcription factor SBP-box
miR157	Csa1M015680.1	2	10.453	1	21	1630	1650	IPR004333 Transcription factor SBP-box
miR157	Csa3M117960.1	2	22.966	1	21	798	818	IPR004333 Transcription factor SBP-box
miR157	Csa4M631590.1	2	17.383	1	20	922	941	IPR004333 Transcription factor SBP-box; IPR017238 Squamosa promoter-binding protein
miR157	Csa1M039890.1	2	14.671	1	21	1727	1747	IPR004333 Transcription factor SBP-box
miR157	Csa4M075190.1	2	9.218	1	20	435	454	IPR002293 Amino acid/polyamine transporter I; IPR004841 Amino acid permease domain; IPR015606 Cationic amino acid transporter
miR157	Csa1M051590.1	2	16.877	1	21	653	673	IPR004333 Transcription factor SBP-box
miR157	Csa6M517960.1	2.5	15.219	1	20	662	681	IPR004333 Transcription factor SBP-box
miR157	Csa5M149870.1	3	16.566	1	21	490	510	IPR002198 Short-chain dehydrogenase/reductase SDR; IPR002347 Glucose/ribitol dehydrogenase; IPR016040 NAD(P)-binding domain
miR157	Csa6M052720.1	3	19.758	1	20	879	898	IPR001406 Pseudouridine synthase I TruA; IPR020094 Pseudouridine synthase I TruA N-terminal; IPR020095 Pseudouridine synthase I TruA C-terminal; IPR020097 Pseudouridine synthase I TruA alpha/beta domain; IPR020103 Pseudouridine synthase catalytic domain
miR159a	Csa7M043580.1	0.5	24.125	1	20	882	901	IPR001005 SANT domain DNA binding; IPR009057 Homeodomain-like; IPR012287 Homeodomain-related; IPR014778 Myb DNA-binding; IPR015495 Myb transcription factor; IPR017930 HTH transcriptional regulator Myb-type DNA-binding
miR159a	Csa4M022940.1	1	23.521	1	21	100	120	IPR001005 SANT domain DNA binding; IPR009057 Homeodomain-like; IPR012287 Homeodomain-related; IPR014778 Myb DNA-binding; IPR015495 Myb transcription factor; IPR017930 HTH transcriptional regulator Myb-type DNA-binding
miR159a	Csa3M850670.1	2	22.322	1	20	381	400	IPR014855 Plant transcription factor NOZZLE
miR159a	Csa6M105150.1	2	22.19	1	21	201	221	IPR001005 SANT domain DNA binding; IPR009057 Homeodomain-like; IPR012287 Homeodomain-related; IPR014778 Myb DNA-binding; IPR015495 Myb transcription factor; IPR017930 HTH transcriptional regulator Myb-type DNA-binding
miR159a	Csa2M429010.1	2.5	14.864	1	20	638	657	IPR003480 Transferase; IPR023213 Chloramphenicol acetyltransferase-like domain
miR159a	Csa2M286460.1	2.5	13.287	1	21	4625	4645
miR159a	Csa6M405340.1	2.5	15.636	1	21	900	920	IPR001547 Glycoside hydrolase family 5; IPR013781 Glycoside hydrolase subgroup catalytic core; IPR017853 Glycoside hydrolase catalytic core
miR159a	Csa4M088740.1	2.5	11.527	1	20	1219	1238
miR159a	Csa4M628340.1	2.5	17.276	1	21	836	856
miR159a	Csa5M011710.1	2.5	13.309	1	20	1349	1368	IPR002885 Pentatricopeptide repeat; IPR011990 Tetratricopeptide-like helical
miR159a	Csa1M077140.1	2.5	16.847	1	21	539	559
miR159a	Csa6M046470.1	3	23.02	1	21	485	505
miR159a	Csa7M062900.1	3	17.337	1	21	662	682	IPR000120 Amidase; IPR001440 Tetratricopeptide TPR-1; IPR011990 Tetratricopeptide-like helical; IPR013026 Tetratricopeptide repeat-containing; IPR019734 Tetratricopeptide repeat
miR159a	Csa4M083490.1	3	12.187	1	21	760	780	IPR008540 BZR1 transcriptional repressor
miR159a	Csa2M035350.1	3	13.182	1	21	560	580	IPR001005 SANT domain DNA binding; IPR009057 Homeodomain-like; IPR012287 Homeodomain-related; IPR014778 Myb DNA-binding; IPR015495 Myb transcription factor; IPR017930 HTH transcriptional regulator Myb-type DNA-binding
miR159a	Csa5M182630.1	3	18.096	1	21	1753	1773	IPR001005 SANT domain DNA binding; IPR009057 Homeodomain-like; IPR012287 Homeodomain-related; IPR017930 HTH transcriptional regulator Myb-type DNA-binding
miR159b	Csa7M043580.1	0.5	24.125	1	20	882	901	IPR001005 SANT domain DNA binding; IPR009057 Homeodomain-like; IPR012287 Homeodomain-related; IPR014778 Myb DNA-binding; IPR015495 Myb transcription factor; IPR017930 HTH transcriptional regulator Myb-type DNA-binding
miR159b	Csa4M022940.1	1	23.521	1	20	101	120	IPR001005 SANT domain DNA binding; IPR009057 Homeodomain-like; IPR012287 Homeodomain-related; IPR014778 Myb DNA-binding; IPR015495 Myb transcription factor; IPR017930 HTH transcriptional regulator Myb-type DNA-binding
miR159b	Csa3M850670.1	2	22.322	1	20	381	400	IPR014855 Plant transcription factor NOZZLE
miR159b	Csa6M105150.1	2	22.19	1	20	202	221	IPR001005 SANT domain DNA binding; IPR009057 Homeodomain-like; IPR012287 Homeodomain-related; IPR014778 Myb DNA-binding; IPR015495 Myb transcription factor; IPR017930 HTH transcriptional regulator Myb-type DNA-binding
miR159b	Csa2M429010.1	2.5	14.864	1	20	638	657	IPR003480 Transferase; IPR023213 Chloramphenicol acetyltransferase-like domain
miR159b	Csa2M286460.1	2.5	13.287	1	20	4626	4645
miR159b	Csa6M405340.1	2.5	15.636	1	20	901	920	IPR001547 Glycoside hydrolase family 5; IPR013781 Glycoside hydrolase subgroup catalytic core; IPR017853 Glycoside hydrolase catalytic core
miR159b	Csa4M088740.1	2.5	11.527	1	20	1219	1238
miR159b	Csa4M628340.1	2.5	17.276	1	20	837	856
miR159b	Csa5M011710.1	2.5	13.309	1	20	1349	1368	IPR002885 Pentatricopeptide repeat; IPR011990 Tetratricopeptide-like helical
miR159b	Csa1M077140.1	2.5	16.847	1	20	540	559
miR159b	Csa6M046470.1	3	23.02	1	20	486	505
miR159b	Csa4M083490.1	3	12.187	1	20	761	780	IPR008540 BZR1 transcriptional repressor
miR159c	Csa7M043580.1	1	24.125	1	20	882	901	IPR001005 SANT domain DNA binding; IPR009057 Homeodomain-like; IPR012287 Homeodomain-related; IPR014778 Myb DNA-binding; IPR015495 Myb transcription factor; IPR017930 HTH transcriptional regulator Myb-type DNA-binding
miR159c	Csa4M022940.1	1.5	23.521	1	20	101	120	IPR001005 SANT domain DNA binding; IPR009057 Homeodomain-like; IPR012287 Homeodomain-related; IPR014778 Myb DNA-binding; IPR015495 Myb transcription factor; IPR017930 HTH transcriptional regulator Myb-type DNA-binding
miR159c	Csa7M062900.1	2	17.337	1	20	663	682	IPR000120 Amidase; IPR001440 Tetratricopeptide TPR-1; IPR011990 Tetratricopeptide-like helical; IPR013026 Tetratricopeptide repeat-containing; IPR019734 Tetratricopeptide repeat
miR159c	Csa2M006850.1	2.5	15.975	1	20	1094	1113	IPR000490 Glycoside hydrolase family 17; IPR013781 Glycoside hydrolase subgroup catalytic core; IPR017853 Glycoside hydrolase catalytic core
miR159c	Csa5M608160.1	2.5	20.976	1	20	1408	1427	IPR001757 ATPase P-type K/Mg/Cd/Cu/Zn/Na/Ca/Na/H-transporter; IPR005834 Haloacid dehalogenase-like hydrolase; IPR006539 ATPase P-type phospholipid-translocating flippase; IPR008250 ATPase P-type ATPase-associated domain; IPR018303 ATPase P-type phosphorylation site; IPR023214 HAD-like domain; IPR023299 ATPase P-type cytoplasmic domain N; IPR023300 ATPase P-type cytoplasmic transduction domain A; …
miR159c	Csa6M105150.1	2.5	22.19	1	20	202	221	IPR001005 SANT domain DNA binding; IPR009057 Homeodomain-like; IPR012287 Homeodomain-related; IPR014778 Myb DNA-binding; IPR015495 Myb transcription factor; IPR017930 HTH transcriptional regulator Myb-type DNA-binding
miR159c	CsaUNM008850.1	2.5	13.956	1	20	89	108	IPR002048 Calcium-binding EF-hand; IPR011992 EF-hand-like domain; IPR018247 EF-Hand 1 calcium-binding site; IPR018249 EF-HAND 2; IPR019577 SPARC/Testican calcium-binding domain
miR159c	Csa3M850670.1	2.5	22.322	1	20	381	400	IPR014855 Plant transcription factor NOZZLE
miR159c	Csa2M429010.1	3	14.864	1	20	638	657	IPR003480 Transferase; IPR023213 Chloramphenicol acetyltransferase-like domain
miR159c	Csa7M043660.1	3	8.728	1	20	563	582	IPR002528 Multi antimicrobial extrusion protein
miR159c	Csa3M172950.1	3	20.856	1	20	380	399	IPR000641 CbxX/CfqX; IPR002110 Ankyrin repeat; IPR003593 ATPase AAA+ type core; IPR003959 ATPase AAA-type core; IPR020683 Ankyrin repeat-containing domain
miR159c	Csa2M286460.1	3	13.287	1	20	4626	4645
miR159c	Csa5M146230.1	3	12.181	1	20	324	343	IPR012926 TMPIT-like
miR159c	Csa4M088740.1	3	11.527	1	20	1219	1238
miR159c	Csa4M628340.1	3	17.276	1	20	837	856
miR159c	Csa4M056000.1	3	7.05	1	20	56	75	IPR003480 Transferase; IPR023213 Chloramphenicol acetyltransferase-like domain
miR159c	Csa6M013920.1	3	14.296	1	20	148	167	IPR007667 Hypoxia induced protein domain
miR159c	Csa7M043640.1	3	7.003	1	20	827	846	IPR002528 Multi antimicrobial extrusion protein
miR159c	Csa1M077140.1	3	16.847	1	20	540	559
miR160	Csa6M141390.1	0	24.093	1	20	1374	1393	IPR003311 AUX/IAA protein; IPR003340 Transcriptional factor B3; IPR010525 Auxin response factor; IPR011525 Aux/IAA-ARF-dimerisation; IPR015300 Restriction endonuclease type II EcoRII N-terminal
miR160	Csa6M405890.1	0	18.232	1	20	1539	1558	IPR003340 Transcriptional factor B3; IPR010525 Auxin response factor; IPR015300 Restriction endonuclease type II EcoRII N-terminal
miR160	Csa2M315390.1	0.5	20.793	1	21	1543	1563	IPR003340 Transcriptional factor B3; IPR010525 Auxin response factor; IPR015300 Restriction endonuclease type II EcoRII N-terminal
miR160	Csa6M445210.1	0.5	24.738	1	21	1374	1394	IPR003311 AUX/IAA protein; IPR003340 Transcriptional factor B3; IPR010525 Auxin response factor; IPR011525 Aux/IAA-ARF-dimerisation; IPR015300 Restriction endonuclease type II EcoRII N-terminal
miR162	Csa3M116650.1	2	20.572	1	21	3361	3382	IPR000999 Ribonuclease III; IPR001159 Double-stranded RNA-binding; IPR001650 Helicase C-terminal; IPR003100 Argonaute/Dicer protein PAZ; IPR005034 Dicer double-stranded RNA-binding fold; IPR011545 DNA/RNA helicase DEAD/DEAH box type N-terminal; IPR014001 DEAD-like helicase N-terminal; IPR014021 Helicase superfamily 1/2 ATP-binding domain; IPR014720 Double-stranded RNA-binding-like
miR162	Csa6M029940.1	3	17.033	1	21	57	77
miR162	Csa4M642290.1	3	17.106	1	21	749	769	IPR001128 Cytochrome P450; IPR002401 Cytochrome P450 E-class group I; IPR017972 Cytochrome P450 conserved site
miR164a	Csa4M629480.1	1	15.437	1	20	750	769	IPR003441 No apical meristem (NAM) protein
miR164a	Csa1M038340.1	1	12.761	1	20	841	860	IPR003441 No apical meristem (NAM) protein
miR164a	Csa3M824990.1	1	14.922	1	21	876	896	IPR003441 No apical meristem (NAM) protein
miR164a	Csa3M523580.1	1	13.931	1	20	648	667	IPR003441 No apical meristem (NAM) protein
miR164a	Csa3M234520.1	1.5	22.786	1	21	701	721	IPR003441 No apical meristem (NAM) protein
miR164a	Csa1M009870.1	2	14.464	1	20	755	774	IPR003441 No apical meristem (NAM) protein
miR164a	Csa5M161980.1	3	14.148	1	20	3	22	IPR000535 Major sperm protein; IPR008962 PapD-like; IPR016763 Vesicle-associated membrane protein
miR164b	Csa3M523580.1	1.5	13.931	1	21	647	667	IPR003441 No apical meristem (NAM) protein
miR164b	Csa1M038340.1	2.5	12.761	1	20	841	860	IPR003441 No apical meristem (NAM) protein
miR164b	Csa4M629480.1	2.5	15.437	1	21	749	769	IPR003441 No apical meristem (NAM) protein
miR164b	Csa3M824990.1	2.5	14.922	1	20	877	896	IPR003441 No apical meristem (NAM) protein
miR164b	Csa4M507950.1	3	14.576	1	21	113	133	IPR001841 Zinc finger RING-type; IPR001965 Zinc finger PHD-type; IPR003105 SRA-YDG; IPR011011 Zinc finger FYVE/PHD-type; IPR013083 Zinc finger RING/FYVE/PHD-type; IPR017907 Zinc finger RING-type conserved site; IPR018957 Zinc finger C3HC4 RING-type; IPR019786 Zinc finger PHD-type conserved site; IPR019787 Zinc finger PHD-finger
miR164b	Csa3M234520.1	3	22.786	1	20	702	721	IPR003441 No apical meristem (NAM) protein
miR166	Csa7M452940.1	1.5	20.64	1	20	1496	1515	IPR001356 Homeobox; IPR002913 Lipid-binding START; IPR009057 Homeodomain-like; IPR012287 Homeodomain-related; IPR013978 MEKHLA
miR166	Csa6M525430.1	2	20.173	1	20	945	964	IPR001356 Homeobox; IPR002913 Lipid-binding START; IPR009057 Homeodomain-like; IPR012287 Homeodomain-related; IPR013978 MEKHLA
miR166	Csa6M141360.1	2	23.334	1	20	893	912	IPR001356 Homeobox; IPR002913 Lipid-binding START; IPR009057 Homeodomain-like; IPR012287 Homeodomain-related; IPR013978 MEKHLA
miR166	Csa1M538230.1	2	20.02	1	20	1068	1087	IPR001356 Homeobox; IPR002913 Lipid-binding START; IPR009057 Homeodomain-like; IPR012287 Homeodomain-related; IPR013978 MEKHLA
miR166	Csa6M150540.1	2.5	21.908	1	20	502	521	IPR007087 Zinc finger C2H2-type
miR166	Csa5M576830.1	3	20.713	1	20	777	796	IPR001993 Mitochondrial substrate carrier; IPR002067 Mitochondrial carrier protein; IPR018108 Mitochondrial substrate/solute carrier
miR166	Csa3M776860.1	3	20.913	1	20	477	496	IPR004827 Basic-leucine zipper (bZIP) transcription factor; IPR011616 bZIP transcription factor bZIP-1
miR166	Csa3M113400.1	3	22.302	1	20	568	587	IPR013112 FAD-binding 8; IPR013121 Ferric reductase NAD binding; IPR013130 Flavoprotein transmembrane component; IPR017927 Ferredoxin reductase-type FAD-binding domain; IPR017938 Riboflavin synthase-like beta-barrel
miR167a	Csa3M145240.1	1.5	12.304	1	22	453	474	IPR005819 Histone H5
miR167a	Csa5M315370.1	2	24.579	1	21	2105	2125	IPR003311 AUX/IAA protein; IPR003340 Transcriptional factor B3; IPR010525 Auxin response factor; IPR011525 Aux/IAA-ARF-dimerisation; IPR015300 Restriction endonuclease type II EcoRII N-terminal
miR167a	Csa1M536820.1	2	20.379	1	22	2429	2450	IPR003311 AUX/IAA protein; IPR003340 Transcriptional factor B3; IPR010525 Auxin response factor; IPR011525 Aux/IAA-ARF-dimerisation; IPR015300 Restriction endonuclease type II EcoRII N-terminal
miR167a	Csa6M524670.1	2	18.111	1	22	3715	3736	IPR003311 AUX/IAA protein; IPR003340 Transcriptional factor B3; IPR010525 Auxin response factor; IPR011525 Aux/IAA-ARF-dimerisation; IPR015300 Restriction endonuclease type II EcoRII N-terminal
miR167a	Csa6M092590.1	3	19.42	1	20	4285	4304	IPR003169 GYF
miR167a	Csa2M370470.1	3	13.802	1	21	1046	1065	IPR001005 SANT domain DNA binding; IPR009057 Homeodomain-like; IPR012287 Homeodomain-related; IPR015495 Myb transcription factor; IPR017930 HTH transcriptional regulator Myb-type DNA-binding
miR167b	Csa3M145240.1	0	12.304	1	20	455	474	IPR005819 Histone H5
miR167b	Csa1M702010.1	2.5	13.678	1	21	262	282
miR167b	Csa1M554540.1	3	14.033	1	20	107	126	IPR001509 NAD-dependent epimerase/dehydratase; IPR005886 UDP-glucose 4-epimerase; IPR016040 NAD(P)-binding domain
miR167b	Csa7M009760.1	3	16.6	1	20	811	830	IPR010433 Plant specific eukaryotic initiation factor 4B
miR167c	Csa3M145240.1	0	12.304	1	20	455	474	IPR005819 Histone H5
miR167c	Csa1M702010.1	2.5	13.678	1	20	263	282
miR167c	Csa1M422430.1	3	16.947	1	21	49	69	IPR012416 Calmodulin binding protein-like
miR167c	Csa1M554540.1	3	14.033	1	20	107	126	IPR001509 NAD-dependent epimerase/dehydratase; IPR005886 UDP-glucose 4-epimerase; IPR016040 NAD(P)-binding domain
miR169a	Csa6M439960.1	2.5	20.125	1	20	1096	1115	IPR001289 CCAAT-binding transcription factor subunit B; IPR018362 CCAAT-binding factor conserved site
miR169a	Csa1M613580.1	2.5	22.854	1	20	933	952	IPR001289 CCAAT-binding transcription factor subunit B; IPR018362 CCAAT-binding factor conserved site
miR169a	Csa2M238790.1	3	12.926	1	21	12	32	IPR008580 Domain of unknown function DUF862 eukaryotic
miR169a	Csa3M782710.1	3	22.721	1	20	1156	1175	IPR001289 CCAAT-binding transcription factor subunit B
miR169a	Csa5M139840.1	3	22.515	1	20	677	696	IPR003675 Abortive infection protein
miR169b	Csa6M439960.1	1.5	20.125	1	20	1096	1115	IPR001289 CCAAT-binding transcription factor subunit B; IPR018362 CCAAT-binding factor conserved site
miR169b	Csa1M613580.1	1.5	22.854	1	20	933	952	IPR001289 CCAAT-binding transcription factor subunit B; IPR018362 CCAAT-binding factor conserved site
miR169b	Csa1M038890.1	3	15.25	1	21	589	609
miR169b	Csa6M087830.1	3	21.749	1	21	141	161	IPR008942 ENTH/VHS; IPR011989 Armadillo-like helical; IPR018610 Protein of unknown function DUF2043
miR169b	Csa3M207370.1	3	16.593	1	20	64	83	IPR013926 Kinase binding protein CGI-121
miR169c	Csa3M782710.1	2.5	22.721	1	20	1156	1175	IPR001289 CCAAT-binding transcription factor subunit B
miR169c	Csa3M134950.1	3	18.612	1	22	206	227	IPR007087 Zinc finger C2H2-type
miR169c	Csa4M015840.1	3	17.516	1	21	644	664	IPR000767 Disease resistance protein; IPR002182 NB-ARC
miR169c	Csa7M239030.1	3	14.812	1	22	1191	1212	IPR008258 Lytic transglycosylase-like catalytic
miR169c	Csa2M354110.1	3	11.474	1	22	954	975	IPR016972 Uncharacterised conserved protein UCP031279
miR169d	Csa3M782710.1	1.5	20.95	1	21	1156	1176	IPR001289 CCAAT-binding transcription factor subunit B
miR169d	Csa3M134950.1	2.5	19.446	1	23	206	228	IPR007087 Zinc finger C2H2-type
miR169d	Csa6M439960.1	2.5	20.199	1	23	1094	1116	IPR001289 CCAAT-binding transcription factor subunit B; IPR018362 CCAAT-binding factor conserved site
miR169d	Csa1M613580.1	2.5	23.818	1	23	931	953	IPR001289 CCAAT-binding transcription factor subunit B; IPR018362 CCAAT-binding factor conserved site
miR169d	Csa7M012930.1	3	15.903	1	20	730	749	IPR011541 Nickel/cobalt transporter high-affinity
miR169d	Csa3M214050.1	3	13.44	1	20	1877	1896
miR169d	Csa5M577420.1	3	18.886	1	23	610	632	IPR003819 Taurine catabolism dioxygenase TauD/TfdA
miR169e	Csa3M782710.1	2	20.95	1	20	1157	1176	IPR001289 CCAAT-binding transcription factor subunit B
miR169e	Csa3M127810.1	2.5	19.203	1	20	871	890	IPR006073 GTP1/OBG; IPR010674 Nucleolar GTP-binding 1
miR169e	Csa3M134950.1	3	19.446	1	21	208	228	IPR007087 Zinc finger C2H2-type
miR169e	Csa6M439960.1	3	20.199	1	20	1097	1116	IPR001289 CCAAT-binding transcription factor subunit B; IPR018362 CCAAT-binding factor conserved site
miR169e	Csa1M613580.1	3	23.818	1	20	934	953	IPR001289 CCAAT-binding transcription factor subunit B; IPR018362 CCAAT-binding factor conserved site
miR171a	Csa6M109640.1	1	15.516	1	20	1318	1337	IPR005202 Transcription factor GRAS
miR171a	Csa3M020600.1	1	15.189	1	20	1282	1301	IPR005202 Transcription factor GRAS
miR171a	Csa1M071920.1	2.5	23.837	1	20	807	826	IPR005834 Haloacid dehalogenase-like hydrolase; IPR006402 HAD-superfamily hydrolase subfamily IA variant 3; IPR015865 Riboflavin kinase; IPR023214 HAD-like domain
miR171a	Csa3M118100.1	3	13.182	1	20	1042	1061	IPR000225 Armadillo; IPR001810 F-box domain cyclin-like; IPR006553 Leucine-rich repeat cysteine-containing subtype; IPR011989 Armadillo-like helical; IPR016024 Armadillo-type fold; IPR022364 F-box domain Skp2-like
miR171a	Csa7M041950.1	3	23.979	1	21	291	311	IPR004854 Ubiquitin fusion degradation protein UFD1
miR171b	Csa6M109640.1	0	17.503	1	21	1320	1340	IPR005202 Transcription factor GRAS
miR171b	Csa3M020600.1	0	18.455	1	21	1284	1304	IPR005202 Transcription factor GRAS
miR171b	Csa4M043840.1	2	14.945	1	21	727	747	IPR005202 Transcription factor GRAS
miR171b	Csa2M031700.1	3	21.68	1	20	932	951	IPR003593 ATPase AAA+ type core; IPR003959 ATPase AAA-type core; IPR003960 ATPase AAA-type conserved site; IPR005937 26S proteasome subunit P45
miR171b	Csa3M011840.1	3	16.763	1	20	387	406	IPR019387 Uncharacterised protein domain SAYSvFN; IPR019955 Ubiquitin supergroup
miR171b	Csa6M146430.1	3	20.822	1	21	318	337	IPR001247 Exoribonuclease phosphorolytic domain 1; IPR015847 Exoribonuclease phosphorolytic domain 2; IPR020568 Ribosomal protein S5 domain 2-type fold
miR171b	Csa4M043830.1	3	12.467	1	21	580	600	IPR005202 Transcription factor GRAS
miR171b	Csa6M040600.1	3	20.408	1	20	391	410	IPR005202 Transcription factor GRAS
miR171c	Csa4M043840.1	1	15.239	1	21	724	744	IPR005202 Transcription factor GRAS
miR171c	Csa6M109640.1	1.5	15.516	1	20	1318	1337	IPR005202 Transcription factor GRAS
miR171c	Csa3M020600.1	1.5	15.189	1	20	1282	1301	IPR005202 Transcription factor GRAS
miR171c	Csa6M146430.1	2	20.566	1	20	316	334	IPR001247 Exoribonuclease phosphorolytic domain 1; IPR015847 Exoribonuclease phosphorolytic domain 2; IPR020568 Ribosomal protein S5 domain 2-type fold
miR171c	Csa4M043830.1	2.5	13.344	1	21	577	597	IPR005202 Transcription factor GRAS
miR171c	Csa6M040600.1	2.5	19.583	1	21	387	407	IPR005202 Transcription factor GRAS
miR171c	Csa1M071920.1	3	23.837	1	20	807	826	IPR005834 Haloacid dehalogenase-like hydrolase; IPR006402 HAD-superfamily hydrolase subfamily IA variant 3; IPR015865 Riboflavin kinase; IPR023214 HAD-like domain
miR171d	Csa6M109640.1	0.5	17.503	1	21	1320	1340	IPR005202 Transcription factor GRAS
miR171d	Csa3M020600.1	0.5	18.455	1	21	1284	1304	IPR005202 Transcription factor GRAS
miR171d	Csa4M043840.1	1	14.945	1	21	727	747	IPR005202 Transcription factor GRAS
miR171d	Csa4M043830.1	2	12.467	1	21	580	600	IPR005202 Transcription factor GRAS
miR171d	Csa6M146430.1	3	20.822	1	21	318	337	IPR001247 Exoribonuclease phosphorolytic domain 1; IPR015847 Exoribonuclease phosphorolytic domain 2; IPR020568 Ribosomal protein S5 domain 2-type fold
miR171d	Csa1M696450.1	3	16.989	1	20	1089	1108	IPR001876 Zinc finger RanBP2-type
miR171d	Csa6M040600.1	3	20.408	1	20	391	410	IPR005202 Transcription factor GRAS
miR171e	Csa6M109640.1	1	15.516	1	21	1317	1337	IPR005202 Transcription factor GRAS
miR171e	Csa3M020600.1	1	15.189	1	21	1281	1301	IPR005202 Transcription factor GRAS
miR171e	Csa6M146430.1	2	20.566	1	21	315	334	IPR001247 Exoribonuclease phosphorolytic domain 1; IPR015847 Exoribonuclease phosphorolytic domain 2; IPR020568 Ribosomal protein S5 domain 2-type fold
miR171e	Csa4M043840.1	2	15.239	1	20	725	744	IPR005202 Transcription factor GRAS
miR171e	Csa1M071920.1	2.5	23.837	1	21	806	826	IPR005834 Haloacid dehalogenase-like hydrolase; IPR006402 HAD-superfamily hydrolase subfamily IA variant 3; IPR015865 Riboflavin kinase; IPR023214 HAD-like domain
miR171e	Csa6M040600.1	2.5	19.583	1	20	388	407	IPR005202 Transcription factor GRAS
miR171e	Csa1M423120.1	3	20.688	1	20	1204	1223
miR172a	Csa7M219260.1	2.5	11.633	1	20	833	852	IPR008010 Membrane proteinTapt1/CMV receptor
miR172a	Csa4M292470.1	2.5	8.549	1	20	1367	1386	IPR001471 Pathogenesis-related transcriptional factor/ERF DNA-binding; IPR016177 DNA-binding integrase-type
miR172a	Csa3M166260.1	2.5	20.219	1	20	1369	1388	IPR001680 WD40 repeat; IPR011046 WD40 repeat-like-containing domain; IPR015943 WD40/YVTN repeat-like-containing domain; IPR017986 WD40-repeat-containing domain; IPR019775 WD40 repeat conserved site; IPR019781 WD40 repeat subgroup; IPR019782 WD40 repeat 2; IPR020472 G-protein beta WD-40 repeat
miR172a	Csa6M491020.1	2.5	14.253	1	20	1804	1823	IPR001471 Pathogenesis-related transcriptional factor/ERF DNA-binding; IPR016177 DNA-binding integrase-type
miR172a	Csa6M296960.1	2.5	10.816	1	20	1573	1592	IPR001471 Pathogenesis-related transcriptional factor/ERF DNA-binding; IPR016177 DNA-binding integrase-type
miR172a	Csa5M175970.1	2.5	13.7	1	20	1276	1295	IPR001471 Pathogenesis-related transcriptional factor/ERF DNA-binding; IPR016177 DNA-binding integrase-type
miR172a	Csa2M279250.1	2.5	12.834	1	20	1385	1404	IPR001471 Pathogenesis-related transcriptional factor/ERF DNA-binding; IPR016177 DNA-binding integrase-type
miR172a	Csa3M736760.1	2.5	20.304	1	20	1632	1651	IPR001471 Pathogenesis-related transcriptional factor/ERF DNA-binding; IPR016177 DNA-binding integrase-type
miR172a	Csa3M625650.1	3	16.665	1	20	745	764	IPR001388 Synaptobrevin; IPR010908 Longin; IPR011012 Longin-like
miR172a	Csa5M153070.1	3	17.461	1	20	2112	2131	IPR022212 Protein of unknown function DUF3741
miR172a	Csa4M649610.1	3	12.323	1	20	1525	1544	IPR001660 Sterile alpha motif domain; IPR010993 Sterile alpha motif homology; IPR011084 DNA repair metallo-beta-lactamase; IPR013761 Sterile alpha motif-type; IPR021129 Sterile alpha motif type 1
miR172a	Csa3M331340.1	3	15.418	1	20	7	26	IPR000916 Bet v I allergen
miR172c	Csa6M296960.1	0.5	10.85	1	21	1574	1594	IPR001471 Pathogenesis-related transcriptional factor/ERF DNA-binding; IPR016177 DNA-binding integrase-type
miR172c	Csa5M175970.1	0.5	13.441	1	21	1277	1297	IPR001471 Pathogenesis-related transcriptional factor/ERF DNA-binding; IPR016177 DNA-binding integrase-type
miR172c	Csa6M108590.1	2	17.943	1	20	418	437
miR172c	Csa7M004700.1	2	17.199	1	21	671	692	IPR001752 Kinesin motor domain; IPR001841 Zinc finger RING-type; IPR013083 Zinc finger RING/FYVE/PHD-type; IPR019821 Kinesin motor region conserved site
miR172c	Csa4M292470.1	2	8.39	1	21	1368	1388	IPR001471 Pathogenesis-related transcriptional factor/ERF DNA-binding; IPR016177 DNA-binding integrase-type
miR172c	Csa6M491020.1	2	13.955	1	21	1805	1825	IPR001471 Pathogenesis-related transcriptional factor/ERF DNA-binding; IPR016177 DNA-binding integrase-type
miR172c	Csa2M279250.1	2	13.927	1	21	1386	1406	IPR001471 Pathogenesis-related transcriptional factor/ERF DNA-binding; IPR016177 DNA-binding integrase-type
miR172c	Csa3M736760.1	2	17.698	1	21	1633	1653	IPR001471 Pathogenesis-related transcriptional factor/ERF DNA-binding; IPR016177 DNA-binding integrase-type
miR172c	Csa5M148530.1	3	11.746	1	20	80	99	IPR000073 Alpha/beta hydrolase fold-1; IPR000952 Uncharacterised protein family UPF0017 hydrolase-like conserved site; IPR012020 AB-hydrolase YheT putative
miR172c	Csa2M245510.1	3	20.255	1	20	1263	1282	IPR000719 Protein kinase catalytic domain; IPR001245 Serine-threonine/tyrosine-protein kinase; IPR002290 Serine/threonine-protein kinase domain; IPR008271 Serine/threonine-protein kinase active site; IPR011009 Protein kinase-like domain; IPR017441 Protein kinase ATP binding site; IPR020635 Tyrosine-protein kinase catalytic domain
miR172c	Csa6M139170.1	3	23.913	1	21	843	863	IPR003441 No apical meristem (NAM) protein
miR172c	Csa1M433050.1	3	19.322	1	20	382	401	IPR001356 Homeobox; IPR003106 Leucine zipper homeobox-associated; IPR009057 Homeodomain-like; IPR012287 Homeodomain-related; IPR017970 Homeobox conserved site
miR2111	Csa3M586950.1	0	17.529	1	20	172	191	IPR006652 Kelch repeat type 1; IPR013089 Kelch-related; IPR015916 Galactose oxidase beta-propeller
miR2111	Csa4M016490.1	3	14.934	1	20	910	929	IPR003480 Transferase; IPR023213 Chloramphenicol acetyltransferase-like domain
miR2111	Csa6M330990.1	3	19.136	1	21	449	469	IPR000014 PAS; IPR000719 Protein kinase catalytic domain; IPR001245 Serine-threonine/tyrosine-protein kinase; IPR002290 Serine/threonine-protein kinase domain; IPR008271 Serine/threonine-protein kinase active site; IPR011009 Protein kinase-like domain; IPR013767 PAS fold; IPR020635 Tyrosine-protein kinase catalytic domain
miR2911	Csa2M009480.1	3	21.137	1	20	1273	1292	IPR001092 Helix-loop-helix DNA-binding domain; IPR011598 Helix-loop-helix DNA-binding
miR2911	Csa6M095930.1	3	15.148	1	20	289	308	IPR000719 Protein kinase catalytic domain; IPR001245 Serine-threonine/tyrosine-protein kinase; IPR011009 Protein kinase-like domain; IPR020635 Tyrosine-protein kinase catalytic domain
miR2911	Csa7M447790.1	3	16.456	1	21	88	108	IPR004087 K Homology; IPR004088 K Homology type 1; IPR018111 K Homology type 1 subgroup
miR2916	Csa4M658600.1	2.5	15.545	1	21	316	336	IPR002226 Catalase; IPR010582 Catalase-related immune responsive; IPR011614 Catalase N-terminal; IPR018028 Catalase-related subgroup; IPR020835 Catalase-like domain haem-dependent
miR2916	Csa7M064010.1	3	24.113	1	21	272	292	IPR004136 2-nitropropane dioxygenase NPD; IPR013785 Aldolase-type TIM barrel
miR2916	Csa6M094750.1	3	15.444	1	20	180	199	IPR007238 DNA primase large subunit eukaryotic/archaeal; IPR016558 DNA primase large subunit eukaryotic
miR2950	Csa5M013280.1	1.5	16.01	1	21	313	333	IPR002912 Amino acid-binding ACT; IPR004789 Acetolactate synthase small subunit; IPR019455 Acetolactate synthase small subunit C-terminal
miR2950	Csa4M650190.1	1.5	18.68	1	21	191	211	IPR001810 F-box domain cyclin-like; IPR011043 Galactose oxidase/kelch beta-propeller; IPR017451 F-box associated interaction domain; IPR022364 F-box domain Skp2-like
miR2950	Csa2M007960.1	2	22.861	1	20	1459	1478	IPR000719 Protein kinase catalytic domain; IPR001245 Serine-threonine/tyrosine-protein kinase; IPR002290 Serine/threonine-protein kinase domain; IPR008271 Serine/threonine-protein kinase active site; IPR011009 Protein kinase-like domain; IPR017441 Protein kinase ATP binding site; IPR020635 Tyrosine-protein kinase catalytic domain
miR2950	Csa3M877670.1	2.5	22.871	1	20	1806	1825	IPR008942 ENTH/VHS; IPR011417 ANTH; IPR013809 Epsin-like N-terminal; IPR014712 Clathrin adaptor phosphoinositide-binding GAT-like
miR2950	Csa2M416100.1	2.5	16.164	1	20	316	335	IPR000504 RNA recognition motif domain; IPR012677 Nucleotide-binding alpha-beta plait; IPR015465 RNA recognition motif glycine rich protein
miR2950	Csa7M058550.1	3	15.237	1	20	1788	1807	IPR008942 ENTH/VHS; IPR011417 ANTH; IPR013809 Epsin-like N-terminal; IPR014712 Clathrin adaptor phosphoinositide-binding GAT-like
miR2950	Csa1M615710.1	3	15.853	1	20	1562	1581
miR2950	Csa5M517160.1	3	19.836	1	21	418	439	IPR000719 Protein kinase catalytic domain; IPR001245 Serine-threonine/tyrosine-protein kinase; IPR002290 Serine/threonine-protein kinase domain; IPR008271 Serine/threonine-protein kinase active site; IPR011009 Protein kinase-like domain; IPR017441 Protein kinase ATP binding site; IPR020635 Tyrosine-protein kinase catalytic domain
miR390	Csa2M354040.1	2.5	21.172	1	20	1433	1452	IPR001752 Kinesin motor domain; IPR019821 Kinesin motor region conserved site
miR390	Csa4M166920.1	2.5	22.869	1	21	1676	1696	IPR000719 Protein kinase catalytic domain; IPR001611 Leucine-rich repeat; IPR002290 Serine/threonine-protein kinase domain; IPR003591 Leucine-rich repeat typical subtype; IPR008266 Tyrosine-protein kinase active site; IPR011009 Protein kinase-like domain; IPR017442 Serine/threonine-protein kinase-like domain; IPR020635 Tyrosine-protein kinase catalytic domain
miR390	Csa5M175820.1	3	16.498	1	20	124	143	IPR006093 Oxygen oxidoreductase covalent FAD-binding site; IPR006094 FAD linked oxidase N-terminal; IPR015345 Cytokinin dehydrogenase 1 FAD/cytokinin binding domain; IPR016164 FAD-linked oxidase-like C-terminal; IPR016166 FAD-binding type 2; IPR016167 FAD-binding type 2 subdomain 1; IPR016168 FAD-linked oxidase FAD-binding subdomain 2
miR393	Csa3M597350.1	1	24.604	1	20	2015	2034	IPR001810 F-box domain cyclin-like; IPR006553 Leucine-rich repeat cysteine-containing subtype
miR393	Csa7M393970.1	2	19.763	1	20	1703	1722	IPR001810 F-box domain cyclin-like; IPR006553 Leucine-rich repeat cysteine-containing subtype
miR393	Csa6M136010.1	3	15.87	1	20	419	438	IPR006424 Glyceraldehyde-3-phosphate dehydrogenase type I; IPR016040 NAD(P)-binding domain; IPR020828 Glyceraldehyde 3-phosphate dehydrogenase NAD(P) binding domain; IPR020829 Glyceraldehyde 3-phosphate dehydrogenase catalytic domain; IPR020830 Glyceraldehyde 3-phosphate dehydrogenase active site; IPR020831 Glyceraldehyde/Erythrose phosphate dehydrogenase family
miR394	Csa6M087700.1	1	17.103	1	20	1217	1236	IPR001810 F-box domain cyclin-like; IPR011043 Galactose oxidase/kelch beta-propeller; IPR015916 Galactose oxidase beta-propeller; IPR017451 F-box associated interaction domain; IPR022364 F-box domain Skp2-like
miR394	Csa5M184300.1	1.5	18.002	1	20	1417	1436	IPR004159 Protein of unknown function DUF248 methyltransferase putative
miR394	Csa1M701270.1	2.5	18.097	1	20	2129	2147	IPR019378 GDP-fucose protein O-fucosyltransferase
miR394	Csa7M394660.1	3	18.616	1	20	838	857	IPR000352 Peptide chain release factor class I/class II; IPR004373 Peptide chain release factor 1; IPR005139 Peptide chain release factor
miR394	Csa3M126180.1	3	21.09	1	20	697	716	IPR002885 Pentatricopeptide repeat; IPR011990 Tetratricopeptide-like helical
miR394	Csa7M024150.1	3	24.323	1	20	826	845	IPR006766 Phosphate-induced protein 1
miR395	Csa3M144230.1	1	14.475	1	20	422	441	IPR002650 Sulphate adenylyltransferase; IPR014729 Rossmann-like alpha/beta/alpha sandwich fold; IPR015947 Pseudouridine synthase/archaeosine transglycosylase-like
miR395	Csa4M031010.1	1	9.664	1	20	76	95	IPR001902 Sulphate anion transporter; IPR002645 Sulphate transporter/antisigma-factor antagonist STAS; IPR011547 Sulphate transporter; IPR018045 Sulphate anion transporter conserved site
miR395	Csa2M215520.1	1	16.124	1	20	402	421	IPR002650 Sulphate adenylyltransferase; IPR014729 Rossmann-like alpha/beta/alpha sandwich fold; IPR015947 Pseudouridine synthase/archaeosine transglycosylase-like
miR395	Csa5M407060.1	1.5	9.913	1	20	27	46	IPR001902 Sulphate anion transporter; IPR002645 Sulphate transporter/antisigma-factor antagonist STAS; IPR011547 Sulphate transporter; IPR018045 Sulphate anion transporter conserved site
miR395	Csa2M076520.1	3	16.37	1	20	1940	1959
miR395	Csa3M872160.1	3	23.642	1	20	217	236	IPR003854 Gibberellin regulated protein
miR395	Csa6M298490.1	3	10.101	1	20	954	973
miR396a	Csa6M014490.1	2.5	15.713	1	20	1134	1153	IPR006043 Xanthine/uracil/vitamin C permease
miR396a	Csa6M140820.1	2.5	16.622	1	20	2401	2420	IPR000571 Zinc finger CCCH-type; IPR010280 (Uracil-5)-methyltransferase; IPR012677 Nucleotide-binding alpha-beta plait
miR396a	Csa5M623670.1	3	21.745	1	21	270	290	IPR001464 Annexin; IPR009118 Annexin plant; IPR018502 Annexin repeat
miR396b	Csa7M448670.1	2.5	16.164	1	21	2334	2354	IPR005612 CCAAT-binding factor; IPR016024 Armadillo-type fold
miR396b	Csa1M032490.1	2.5	16.095	1	21	472	492	IPR006652 Kelch repeat type 1; IPR013089 Kelch-related; IPR015916 Galactose oxidase beta-propeller
miR396b	Csa3M133370.1	3	11.842	1	20	824	843	IPR004045 Glutathione S-transferase N-terminal; IPR004046 Glutathione S-transferase C-terminal; IPR010987 Glutathione S-transferase C-terminal-like; IPR012335 Thioredoxin fold; IPR012336 Thioredoxin-like fold; IPR017933 Glutathione S-transferase/chloride channel C-terminal
miR396b	Csa3M824920.1	3	9.643	1	20	3518	3537	IPR000157 Toll-Interleukin receptor; IPR000767 Disease resistance protein; IPR001611 Leucine-rich repeat; IPR002182 NB-ARC
miR396b	Csa3M792050.1	3	12.556	1	20	1046	1065	IPR000073 Alpha/beta hydrolase fold-1
miR396b	Csa6M128650.1	3	17.774	1	20	389	408	IPR001077 O-methyltransferase family 2; IPR011991 Winged helix-turn-helix transcription repressor DNA-binding; IPR012967 Plant methyltransferase dimerisation; IPR016461 O-methyltransferase COMT eukaryota
miR396c	Csa4M052670.1	3	22.581	1	20	59	78	IPR000642 Peptidase M41; IPR003593 ATPase AAA+ type core; IPR003959 ATPase AAA-type core
miR396c	Csa2M061030.1	3	16.482	1	21	843	863	IPR000195 Rab-GAP/TBC domain
miR396c	Csa6M127350.1	3	15.821	1	21	876	896	IPR006867 Domain of unknown function DUF632; IPR006868 Domain of unknown function DUF630
miR396c	Csa1M654870.1	3	19.062	1	20	2250	2269	IPR000999 Ribonuclease III; IPR001650 Helicase C-terminal; IPR003100 Argonaute/Dicer protein PAZ; IPR005034 Dicer double-stranded RNA-binding fold; IPR011545 DNA/RNA helicase DEAD/DEAH box type N-terminal; IPR014001 DEAD-like helicase N-terminal; IPR014021 Helicase superfamily 1/2 ATP-binding domain
miR396c	Csa6M487700.1	3	15.766	1	21	1255	1275	IPR002495 Glycosyl transferase family 8
miR396d	Csa2M432230.1	2	16.991	1	19	809	828	IPR014977 WRC; IPR014978 Glutamine-Leucine-Glutamine QLQ
miR396d	Csa2M000170.1	2	15.443	1	19	447	466	IPR014977 WRC; IPR014978 Glutamine-Leucine-Glutamine QLQ
miR396d	Csa2M215500.1	2.5	13.984	1	21	520	540
miR396d	Csa6M095860.1	2.5	16.312	1	21	794	814	IPR002885 Pentatricopeptide repeat
miR396d	Csa1M538200.1	2.5	15.13	1	21	3087	3107
miR396d	Csa5M623770.1	2.5	18.05	1	20	1438	1457	IPR000330 SNF2-related; IPR001650 Helicase C-terminal; IPR011124 Zinc finger CW-type; IPR014001 DEAD-like helicase N-terminal; IPR014021 Helicase superfamily 1/2 ATP-binding domain; IPR017907 Zinc finger RING-type conserved site
miR396d	Csa3M585360.1	2.5	16.229	1	20	326	345	IPR010547 Plant specific mitochondrial import receptor subunit TOM20; IPR011990 Tetratricopeptide-like helical
miR396d	Csa1M046170.1	3	18.889	1	20	1705	1724	IPR000312 Glycosyl transferase family 3; IPR005940 Anthranilate phosphoribosyl transferase; IPR017459 Glycosyl transferase family 3 N-terminal; IPR020072 Glycosyl transferase family 3 subgroup N-terminal
miR396d	Csa4M616760.1	3	16.824	1	21	734	754	IPR002885 Pentatricopeptide repeat; IPR011990 Tetratricopeptide-like helical
miR396d	Csa6M118350.1	3	18.794	1	21	2467	2487	IPR002885 Pentatricopeptide repeat; IPR011990 Tetratricopeptide-like helical
miR396d	Csa7M407790.1	3	15.208	1	21	1186	1206	IPR002625 Smr protein/MutS2 C-terminal; IPR002885 Pentatricopeptide repeat; IPR011990 Tetratricopeptide-like helical
miR396d	Csa3M651770.1	3	18.356	1	21	61	81	IPR002553 Clathrin/coatomer adaptor adaptin-like N-terminal; IPR011710 Coatomer beta subunit C-terminal; IPR011989 Armadillo-like helical; IPR016024 Armadillo-type fold; IPR016460 Coatomer beta subunit
miR396d	Csa6M499810.1	3	14.536	1	21	1023	1043
miR396d	Csa6M014490.1	3	13.488	1	20	1136	1155	IPR006043 Xanthine/uracil/vitamin C permease
miR396d	Csa7M452000.1	3	18.24	1	21	312	332	IPR005024 Snf7
miR396d	Csa3M852500.1	3	17.216	1	20	1088	1107	IPR015421 Pyridoxal phosphate-dependent transferase major region subdomain 1; IPR015424 Pyridoxal phosphate-dependent transferase major domain
miR397	Csa4M308480.1	0.5	20.728	1	20	935	954	IPR001117 Multicopper oxidase type 1; IPR002355 Multicopper oxidase copper-binding site; IPR008972 Cupredoxin; IPR011706 Multicopper oxidase type 2; IPR011707 Multicopper oxidase type 3; IPR017761 Laccase
miR397	Csa6M445190.1	1	12.042	1	21	737	757	IPR001117 Multicopper oxidase type 1; IPR002355 Multicopper oxidase copper-binding site; IPR008972 Cupredoxin; IPR011706 Multicopper oxidase type 2; IPR011707 Multicopper oxidase type 3; IPR017761 Laccase
miR397	Csa4M004810.1	1.5	19.785	1	20	2448	2467	IPR001680 WD40 repeat; IPR007148 Small-subunit processome Utp12; IPR011046 WD40 repeat-like-containing domain; IPR011047 Quinonprotein alcohol dehydrogenase-like; IPR015943 WD40/YVTN repeat-like-containing domain; IPR017986 WD40-repeat-containing domain; IPR019775 WD40 repeat conserved site; IPR019781 WD40 repeat subgroup; IPR019782 WD40 repeat 2; IPR020472 G-protein beta WD-40 repeat
miR397	Csa3M734150.1	1.5	6.188	1	20	770	789	IPR001117 Multicopper oxidase type 1; IPR002355 Multicopper oxidase copper-binding site; IPR008972 Cupredoxin; IPR011706 Multicopper oxidase type 2; IPR011707 Multicopper oxidase type 3; IPR017761 Laccase
miR397	Csa3M732490.1	1.5	10.935	1	20	797	816	IPR001117 Multicopper oxidase type 1; IPR002355 Multicopper oxidase copper-binding site; IPR008972 Cupredoxin; IPR011706 Multicopper oxidase type 2; IPR011707 Multicopper oxidase type 3; IPR017761 Laccase
miR397	Csa1M528530.1	2	14.679	1	21	684	704	IPR001117 Multicopper oxidase type 1; IPR002355 Multicopper oxidase copper-binding site; IPR008972 Cupredoxin; IPR011706 Multicopper oxidase type 2; IPR011707 Multicopper oxidase type 3; IPR017761 Laccase
miR397	Csa7M394000.1	3	20.266	1	21	519	539	IPR006459 Uncharacterised protein family UPF0497 trans-membrane plant subgroup; IPR006702 Uncharacterised protein family UPF0497 trans-membrane plant
miR397	Csa3M733340.1	3	12.868	1	20	538	557	IPR001356 Homeobox; IPR006563 POX; IPR009057 Homeodomain-like; IPR012287 Homeodomain-related
miR397	Csa3M734120.1	3	13.382	1	20	722	741	IPR001117 Multicopper oxidase type 1; IPR002355 Multicopper oxidase copper-binding site; IPR008972 Cupredoxin; IPR011706 Multicopper oxidase type 2; IPR011707 Multicopper oxidase type 3; IPR017761 Laccase
miR398a	Csa3M636410.1	3	19.958	1	20	524	543	IPR000467 D111/G-patch; IPR005824 KOW
miR398a	Csa2M295970.1	3	18.086	1	20	1680	1699	IPR002885 Pentatricopeptide repeat; IPR011990 Tetratricopeptide-like helical
miR398b	Csa6M014550.1	3	14.975	1	21	696	716	IPR001841 Zinc finger RING-type; IPR013083 Zinc finger RING/FYVE/PHD-type; IPR018957 Zinc finger C3HC4 RING-type
miR398b	Csa3M036450.1	3	22.13	1	20	775	794
miR398b	Csa2M058640.1	3	18.718	1	21	2975	2995	IPR023150 Double Clp-N motif
miR399a	Csa7M059660.1	2	19.681	1	22	1012	1033	IPR002213 UDP-glucuronosyl/UDP-glucosyltransferase
miR399a	Csa7M372890.1	2	17.406	1	22	1117	1138
miR399a	Csa5M167200.1	3	15.625	1	20	665	684	IPR001250 Mannose-6-phosphate isomerase type I; IPR011051 Cupin RmlC-type; IPR014710 RmlC-like jelly roll fold; IPR016305 Mannose-6-phosphate isomerase; IPR018050 Phosphomannose isomerase type I conserved site
miR399a	Csa6M199800.1	3	22.615	1	22	752	773	IPR016040 NAD(P)-binding domain
miR399a	Csa4M001720.1	3	15.996	1	21	1369	1389	IPR001360 Glycoside hydrolase family 1; IPR013781 Glycoside hydrolase subgroup catalytic core; IPR017853 Glycoside hydrolase catalytic core; IPR018120 Glycoside hydrolase family 1 active site
miR408	Csa5M585970.1	0	10.076	1	21	1463	1483	IPR000352 Peptide chain release factor class I/class II; IPR004373 Peptide chain release factor 1; IPR005139 Peptide chain release factor
miR408	Csa6M344240.1	2.5	17.947	1	21	92	112	IPR000923 Blue (type 1) copper domain; IPR003245 Plastocyanin-like; IPR008972 Cupredoxin
miR408	Csa1M459490.1	3	15.412	1	20	1218	1237	IPR012946 X8
miR408	Csa3M888580.1	3	16.585	1	20	567	586	IPR002917 GTP-binding protein HSR1-related; IPR019987 GTP-binding protein ribosome biogenesis YsxC
miR408	Csa3M214580.1	3	23.357	1	21	80	100	IPR000923 Blue (type 1) copper domain; IPR003245 Plastocyanin-like; IPR008972 Cupredoxin
miR4414	Csa5M615310.1	1.5	18.143	1	20	2846	2865	IPR003265 HhH-GPD domain; IPR003651 Endonuclease III-like iron-sulphur cluster loop motif; IPR011257 DNA glycosylase; IPR023170 Helix-turn-helix base-excision DNA repair C-terminal
miR4414	Csa3M889890.1	2.5	16.582	1	20	124	143	IPR002616 Queuine/other tRNA-ribosyltransferase; IPR004803 Queuine tRNA-ribosyltransferase
miR530	Csa3M143500.1	1	20.512	1	20	124	143	IPR001878 Zinc finger CCHC-type; IPR004343 Plus-3; IPR018144 Plus-3 domain subgroup
miR530	Csa5M652230.1	2	15.062	1	21	90	110	IPR016196 Major facilitator superfamily general substrate transporter
miR530	Csa3M146660.1	2.5	24.415	1	21	168	188	IPR007011 Seed maturation protein
miR827	Csa2M000760.1	3	19.971	1	21	119	139	IPR002097 Profilin/allergen; IPR005455 Profilin plant
miR858	Csa3M182040.1	2	10.368	1	20	336	355	IPR001005 SANT domain DNA binding; IPR009057 Homeodomain-like; IPR012287 Homeodomain-related; IPR014778 Myb DNA-binding; IPR015495 Myb transcription factor; IPR017877 MYB-like; IPR017930 HTH transcriptional regulator Myb-type DNA-binding
miR858	Csa6M040640.1	2	12.417	1	20	333	352	IPR001005 SANT domain DNA binding; IPR009057 Homeodomain-like; IPR012287 Homeodomain-related; IPR014778 Myb DNA-binding; IPR015495 Myb transcription factor; IPR017930 HTH transcriptional regulator Myb-type DNA-binding
miR858	Csa7M375780.1	2.5	11.404	1	20	291	310	IPR001005 SANT domain DNA binding; IPR009057 Homeodomain-like; IPR012287 Homeodomain-related; IPR014778 Myb DNA-binding; IPR015495 Myb transcription factor; IPR017930 HTH transcriptional regulator Myb-type DNA-binding
miR858	Csa5M148680.1	2.5	16.433	1	20	301	320	IPR001005 SANT domain DNA binding; IPR009057 Homeodomain-like; IPR012287 Homeodomain-related; IPR014778 Myb DNA-binding; IPR015495 Myb transcription factor; IPR017930 HTH transcriptional regulator Myb-type DNA-binding
miR858	Csa5M425400.1	2.5	11.052	1	20	346	365	IPR001005 SANT domain DNA binding; IPR009057 Homeodomain-like; IPR012287 Homeodomain-related; IPR014778 Myb DNA-binding; IPR015495 Myb transcription factor; IPR017930 HTH transcriptional regulator Myb-type DNA-binding
miR858	Csa3M303630.1	2.5	15.308	1	20	314	333	IPR001005 SANT domain DNA binding; IPR009057 Homeodomain-like; IPR012287 Homeodomain-related; IPR014778 Myb DNA-binding; IPR015495 Myb transcription factor; IPR017930 HTH transcriptional regulator Myb-type DNA-binding
miR858	Csa3M076520.1	2.5	20.676	1	20	336	355	IPR001005 SANT domain DNA binding; IPR009057 Homeodomain-like; IPR012287 Homeodomain-related; IPR014778 Myb DNA-binding; IPR015495 Myb transcription factor; IPR017930 HTH transcriptional regulator Myb-type DNA-binding
miR858	Csa3M168940.1	2.5	11.005	1	20	324	343	IPR001005 SANT domain DNA binding; IPR009057 Homeodomain-like; IPR012287 Homeodomain-related; IPR014778 Myb DNA-binding; IPR015495 Myb transcription factor; IPR017930 HTH transcriptional regulator Myb-type DNA-binding
miR858	Csa3M426900.1	3	22.094	1	21	1638	1657	IPR019557 Aminotransferase-like plant mobile domain
miR858	Csa3M748200.1	3	20.392	1	20	1596	1615	IPR004238 Late embryogenesis abundant protein group 4
miR858	Csa4M432460.1	3	18.066	1	20	2120	2139	IPR002498 Phosphatidylinositol-4-phosphate 5-kinase core; IPR003409 MORN motif; IPR016034 Phosphatidylinositol-4-phosphate 5-kinase core subgroup; IPR017163 Phosphatidylinositol-4-phosphate 5-kinase plant
miR858	Csa6M517090.1	3	16.085	1	21	1151	1171	IPR000719 Protein kinase catalytic domain; IPR001245 Serine-threonine/tyrosine-protein kinase; IPR001611 Leucine-rich repeat; IPR002290 Serine/threonine-protein kinase domain; IPR011009 Protein kinase-like domain; IPR020635 Tyrosine-protein kinase catalytic domain

## Sheet: cucumber-specific miRNA targets
miRNA	target	Expectation	UPE	miRNA_start	miRNA_end	Target_start	Target_end	function_annotation
csa-mir1	Csa3M379740.1	3	16.15	1	20	715	734	IPR003441 No apical meristem (NAM) protein
csa-mir1	Csa1M523040.1	3	19.375	1	20	1273	1292	IPR002610 Peptidase S54 rhomboid; IPR022764 Peptidase S54 rhomboid domain
csa-mir10	Csa5M517740.1	2	19.862	1	20	1486	1505	IPR009675 Xklp2 targeting protein
csa-mir10	Csa3M807320.1	2.5	13.374	1	21	170	190	IPR007185 DNA polymerase alpha/epsilon subunit B
csa-mir10	Csa3M426340.1	3	14.896	1	20	27	46	IPR011038 Calycin-like; IPR012674 Calycin; IPR013208 Lipocalin-like; IPR022272 Lipocalin conserved site
csa-mir10	Csa6M408800.1	3	13.403	1	20	1016	1035
csa-mir11	Csa1M002800.1	0.5	19.399	1	23	619	641	IPR005202 Transcription factor GRAS
csa-mir11	Csa7M291110.1	2	11.166	1	21	1541	1561
csa-mir11	Csa1M334920.1	2.5	11.884	1	20	2712	2731	IPR000157 Toll-Interleukin receptor; IPR000767 Disease resistance protein; IPR001611 Leucine-rich repeat; IPR002182 NB-ARC
csa-mir11	Csa7M314940.1	2.5	12.21	1	23	128	150	IPR000306 Zinc finger FYVE-type; IPR000408 Regulator of chromosome condensation RCC1; IPR009091 Regulator of chromosome condensation/beta-lactamase-inhibitor protein II; IPR011011 Zinc finger FYVE/PHD-type; IPR011993 Pleckstrin homology-type; IPR013083 Zinc finger RING/FYVE/PHD-type; IPR013591 Brevis radix-like domain; IPR017455 Zinc finger FYVE-related
csa-mir11	Csa4M055380.1	2.5	15.197	1	21	45	65
csa-mir11	Csa3M127040.1	2.5	11.964	1	21	602	622
csa-mir11	Csa3M044470.1	3	19.993	1	22	1301	1322	IPR002182 NB-ARC; IPR003593 ATPase AAA+ type core
csa-mir11	Csa4M090860.1	3	4.498	1	22	233	254
csa-mir11	Csa6M235570.1	3	8.962	1	21	1167	1187	IPR004238 Late embryogenesis abundant protein group 4
csa-mir11	Csa5M153670.1	3	10.096	1	21	422	442	IPR001606 ARID/BRIGHT DNA-binding domain; IPR001965 Zinc finger PHD-type; IPR003347 Transcription factor jumonji/aspartyl beta-hydroxylase; IPR003349 Transcription factor jumonji JmjN; IPR004198 Zinc finger C5HC2-type; IPR011011 Zinc finger FYVE/PHD-type; IPR013083 Zinc finger RING/FYVE/PHD-type; IPR013129 Transcription factor jumonji; IPR013637 PLU-1-like; IPR019786 Zinc finger PHD-type conserve…
csa-mir11	Csa3M732470.1	3	18.06	1	23	709	731	IPR003480 Transferase; IPR023213 Chloramphenicol acetyltransferase-like domain
csa-mir11	Csa4M279830.1	3	20.121	1	20	61	80	IPR006055 Exonuclease; IPR012337 Ribonuclease H-like; IPR013520 Exonuclease RNase T/DNA polymerase III
csa-mir11	Csa7M276680.1	3	11.983	1	21	1373	1393	IPR006935 Restriction endonuclease type I R subunit/Type III Res subunit
csa-mir11	Csa2M368290.1	3	18.005	1	21	808	828	IPR001680 WD40 repeat; IPR011046 WD40 repeat-like-containing domain; IPR015943 WD40/YVTN repeat-like-containing domain; IPR017986 WD40-repeat-containing domain; IPR019781 WD40 repeat subgroup; IPR019782 WD40 repeat 2
csa-mir11	Csa3M781560.1	3	20.19	1	23	62	84	IPR021627 Mediator complex subunit Med27
csa-mir11	Csa6M525370.1	3	18.508	1	22	4064	4085	IPR001140 ABC transporter transmembrane domain; IPR003439 ABC transporter-like; IPR003593 ATPase AAA+ type core; IPR011527 ABC transporter transmembrane domain type 1; IPR017871 ABC transporter conserved site; IPR017940 ABC transporter integral membrane type 1
csa-mir12	Csa6M502040.1	2.5	23.205	1	20	865	884	IPR006045 Cupin 1; IPR011051 Cupin RmlC-type; IPR014710 RmlC-like jelly roll fold
csa-mir12	Csa3M734230.1	3	17.609	1	21	760	780	IPR001005 SANT domain DNA binding; IPR009057 Homeodomain-like; IPR012287 Homeodomain-related; IPR014778 Myb DNA-binding; IPR015495 Myb transcription factor; IPR017930 HTH transcriptional regulator Myb-type DNA-binding
csa-mir12	Csa1M005520.1	3	21.379	1	21	1721	1741	IPR015590 Aldehyde dehydrogenase domain; IPR016160 Aldehyde dehydrogenase conserved site; IPR016161 Aldehyde/histidinol dehydrogenase; IPR016162 Aldehyde dehydrogenase N-terminal; IPR016163 Aldehyde dehydrogenase C-terminal
csa-mir12	Csa4M256430.1	3	22.246	1	20	897	916	IPR000210 BTB/POZ-like; IPR002110 Ankyrin repeat; IPR011333 BTB/POZ fold; IPR013069 BTB/POZ; IPR020683 Ankyrin repeat-containing domain
csa-mir12	Csa1M005520.1	3	21.379	1	21	1721	1741	IPR015590 Aldehyde dehydrogenase domain; IPR016160 Aldehyde dehydrogenase conserved site; IPR016161 Aldehyde/histidinol dehydrogenase; IPR016162 Aldehyde dehydrogenase N-terminal; IPR016163 Aldehyde dehydrogenase C-terminal
csa-mir13	Csa2M062620.1	1	10.474	1	20	177	196	IPR001757 ATPase P-type K/Mg/Cd/Cu/Zn/Na/Ca/Na/H-transporter; IPR004014 ATPase P-type cation-transporter N-terminal; IPR005834 Haloacid dehalogenase-like hydrolase; IPR006068 ATPase P-type cation-transporter C-terminal; IPR006069 ATPase P-type cation exchange alpha subunit; IPR006408 ATPase P-type calcium-transporting PMCA-type; IPR008250 ATPase P-type ATPase-associated domain; IPR018303 ATPase P…
csa-mir13	Csa1M569110.1	2.5	15.95	1	20	462	481	IPR001757 ATPase P-type K/Mg/Cd/Cu/Zn/Na/Ca/Na/H-transporter; IPR008250 ATPase P-type ATPase-associated domain; IPR023298 ATPase P-type transmembrane domain
csa-mir13	Csa6M434320.1	3	15.554	1	22	2191	2212	IPR000523 Magnesium chelatase ChlI subunit; IPR002035 von Willebrand factor type A; IPR003593 ATPase AAA+ type core; IPR011776 Magnesium chelatase ATPase subunit D
csa-mir13	Csa6M423430.1	3	17.57	1	22	2849	2871	IPR000504 RNA recognition motif domain; IPR007201 RNA recognition motif 2; IPR012677 Nucleotide-binding alpha-beta plait
csa-mir13	Csa6M423430.1	3	17.57	1	22	2849	2871	IPR000504 RNA recognition motif domain; IPR007201 RNA recognition motif 2; IPR012677 Nucleotide-binding alpha-beta plait
csa-mir14	Csa2M062620.1	2.5	10.474	1	21	176	196	IPR001757 ATPase P-type K/Mg/Cd/Cu/Zn/Na/Ca/Na/H-transporter; IPR004014 ATPase P-type cation-transporter N-terminal; IPR005834 Haloacid dehalogenase-like hydrolase; IPR006068 ATPase P-type cation-transporter C-terminal; IPR006069 ATPase P-type cation exchange alpha subunit; IPR006408 ATPase P-type calcium-transporting PMCA-type; IPR008250 ATPase P-type ATPase-associated domain; IPR018303 ATPase P…
csa-mir15	Csa4M001950.1	3	19.03	1	20	2372	2391	IPR000368 Sucrose synthase; IPR001296 Glycosyl transferase group 1; IPR012820 Sucrose synthase plant/cyanobacteria
csa-mir15	Csa6M504720.1	3	22.095	1	20	750	769	IPR001128 Cytochrome P450; IPR002401 Cytochrome P450 E-class group I; IPR017972 Cytochrome P450 conserved site
csa-mir15	Csa1M573710.1	3	16.015	1	21	1282	1302	IPR001752 Kinesin motor domain
csa-mir15	Csa3M135690.1	3	14.667	1	21	527	547	IPR005123 Oxoglutarate/iron-dependent oxygenase
csa-mir15	Csa4M293320.1	3	15.718	1	21	3150	3170	IPR001752 Kinesin motor domain; IPR019821 Kinesin motor region conserved site
csa-mir15	Csa3M135690.1	3	14.667	1	21	527	547	IPR005123 Oxoglutarate/iron-dependent oxygenase
csa-mir16	Csa2M000040.1	3	14.547	1	23	622	644	IPR000629 RNA helicase ATP-dependent DEAD-box conserved site; IPR001650 Helicase C-terminal; IPR011545 DNA/RNA helicase DEAD/DEAH box type N-terminal; IPR014021 Helicase superfamily 1/2 ATP-binding domain
csa-mir16	Csa5M023870.1	3	17.522	1	20	866	885	IPR003613 U box domain; IPR011989 Armadillo-like helical; IPR013083 Zinc finger RING/FYVE/PHD-type; IPR016024 Armadillo-type fold
csa-mir16	Csa6M094700.1	3	23.442	1	20	880	899
csa-mir16	Csa5M141190.1	3	14.938	1	20	584	603
csa-mir17	Csa2M360600.1	2.5	18.231	1	22	701	722	IPR003754 Tetrapyrrole biosynthesis uroporphyrinogen III synthase
csa-mir17	Csa5M155480.1	2.5	15.195	1	20	572	591	IPR000232 Heat shock factor (HSF)-type DNA-binding; IPR011991 Winged helix-turn-helix transcription repressor DNA-binding
csa-mir17	Csa6M504690.1	2.5	10.311	1	22	299	320	IPR000679 Zinc finger GATA-type; IPR013088 Zinc finger NHR/GATA-type
csa-mir17	Csa1M600760.1	3	10.64	1	22	723	744	IPR001841 Zinc finger RING-type; IPR013083 Zinc finger RING/FYVE/PHD-type; IPR018957 Zinc finger C3HC4 RING-type
csa-mir17	Csa4M303180.1	3	13.838	1	21	533	553	IPR002213 UDP-glucuronosyl/UDP-glucosyltransferase
csa-mir17	Csa5M198120.1	3	4.701	1	21	71	91	IPR002068 Heat shock protein Hsp20; IPR008978 HSP20-like chaperone
csa-mir17	Csa4M053250.1	3	4.974	1	23	1	23	IPR005150 Cellulose synthase
csa-mir17	Csa2M386140.1	3	11.032	1	22	654	675
csa-mir18	Csa7M450585.1	2.5	18.618	1	20	374	393
csa-mir18	Csa4M089790.1	3	12.806	1	21	1214	1234	IPR019685 Protein of unknown function DUF2534
csa-mir18	Csa7M318950.1	3	17.733	1	20	1276	1295	IPR000719 Protein kinase catalytic domain; IPR001611 Leucine-rich repeat; IPR002290 Serine/threonine-protein kinase domain; IPR003591 Leucine-rich repeat typical subtype; IPR008271 Serine/threonine-protein kinase active site; IPR011009 Protein kinase-like domain; IPR013210 Leucine-rich repeat-containing N-terminal type 2; IPR017441 Protein kinase ATP binding site; IPR017442 Serine/threonine-prote…
csa-mir18	Csa5M505175.1	3	11.175	1	21	111	132
csa-mir18	Csa6M177190.1	3	16.99	1	21	340	360	IPR002100 Transcription factor MADS-box; IPR002487 Transcription factor K-box
csa-mir2	Csa1M050290.1	3	14.603	1	20	139	158	IPR000873 AMP-dependent synthetase/ligase; IPR020845 AMP-binding conserved site
csa-mir2	Csa6M382960.1	3	14.995	1	20	96	115	IPR003593 ATPase AAA+ type core; IPR003959 ATPase AAA-type core; IPR008921 DNA polymerase III clamp loader complex gamma/delta/delta subunit C-terminal; IPR013748 Replication factor C
csa-mir2	Csa5M154220.1	3	13.893	1	21	1235	1255	IPR002143 Ribosomal protein L1; IPR016094 Ribosomal protein L1 2-layer alpha/beta-sandwich; IPR016095 Ribosomal protein L1 3-layer alpha/beta-sandwich
csa-mir2	Csa2M139800.1	3	16.562	1	21	381	401	IPR000133 ER lumen protein retaining receptor
csa-mir2	Csa1M050300.1	3	15.963	1	21	100	120	IPR000873 AMP-dependent synthetase/ligase; IPR020845 AMP-binding conserved site
csa-mir20	Csa2M032220.1	2.5	19.769	1	20	301	320	IPR000039 Ribosomal protein L18e; IPR021131 Ribosomal protein L18e/L15
csa-mir20	Csa3M183920.1	3	18.914	1	20	918	937	IPR006694 Fatty acid hydroxylase
csa-mir20	Csa1M026000.1	3	13.869	1	20	440	459
csa-mir20	Csa3M166210.1	3	17.183	1	20	294	313	IPR000873 AMP-dependent synthetase/ligase
csa-mir21	Csa5M622780.1	3	13.756	1	23	1404	1426	IPR000008 C2 calcium-dependent membrane targeting; IPR008973 C2 calcium/lipid-binding domain CaLB; IPR018029 C2 membrane targeting protein; IPR020477 C2 region
csa-mir21	Csa6M489880.1	3	18.847	1	23	4874	4897	IPR009543 Vacuolar protein sorting-associated protein
csa-mir21	Csa6M151730.1	3	16.556	1	20	152	171	IPR001813 Ribosomal protein 60S
csa-mir22	Csa2M160620.1	1.5	8.525	1	21	92	112	IPR004294 Carotenoid oxygenase
csa-mir22	Csa3M746580.1	2.5	11.243	1	20	151	170	IPR018961 DnaJ homologue subfamily C member 28 conserved domain
csa-mir22	Csa7M419590.1	3	21.461	1	20	1401	1420	IPR011042 Six-bladed beta-propeller TolB-like; IPR011659 WD40-like Beta Propeller
csa-mir22	Csa7M419590.1	3	21.461	1	20	1401	1420	IPR011042 Six-bladed beta-propeller TolB-like; IPR011659 WD40-like Beta Propeller
csa-mir22	Csa6M490860.1	3	20.949	1	21	147	167	IPR001471 Pathogenesis-related transcriptional factor/ERF DNA-binding; IPR016177 DNA-binding integrase-type
csa-mir23	Csa2M035410.1	3	14.596	1	20	583	602	IPR005178 Protein of unknown function DUF300
csa-mir24	Csa6M227040.1	2.5	14.332	1	20	446	465
csa-mir24	Csa2M377980.1	2.5	19.002	1	22	2164	2185	IPR004648 Tetrapeptide transporter OPT1/isp4; IPR004813 Oligopeptide transporter OPT superfamily
csa-mir24	Csa7M212660.1	2.5	22.857	1	21	1036	1056	IPR000991 Glutamine amidotransferase class-I C-terminal; IPR006062 Histidine biosynthesis; IPR010139 Imidazole glycerol phosphate synthase subunit H; IPR011060 Ribulose-phosphate binding barrel; IPR013785 Aldolase-type TIM barrel; IPR017926 Glutamine amidotransferase type 1
csa-mir24	Csa6M361370.1	3	12.681	1	22	1551	1572	IPR000999 Ribonuclease III; IPR001650 Helicase C-terminal; IPR003100 Argonaute/Dicer protein PAZ; IPR005034 Dicer double-stranded RNA-binding fold; IPR011545 DNA/RNA helicase DEAD/DEAH box type N-terminal; IPR014001 DEAD-like helicase N-terminal; IPR014021 Helicase superfamily 1/2 ATP-binding domain
csa-mir24	Csa6M052640.1	3	11.151	1	21	690	711	IPR000683 Oxidoreductase N-terminal; IPR004104 Oxidoreductase C-terminal; IPR016040 NAD(P)-binding domain
csa-mir24	Csa7M246640.1	3	14.666	1	22	536	557	IPR006560 AWS
csa-mir25	Csa1M652250.1	3	15.669	1	21	476	496
csa-mir25	Csa1M004190.1	3	14.341	1	21	1045	1065	IPR000467 D111/G-patch
csa-mir25	Csa3M110660.1	3	16.338	1	20	797	816	IPR000115 Phosphoribosylglycinamide synthetase; IPR011054 Rudiment single hybrid motif; IPR011761 ATP-grasp fold; IPR013815 ATP-grasp fold subdomain 1; IPR013816 ATP-grasp fold subdomain 2; IPR013817 Pre-ATP-grasp fold; IPR016185 PreATP-grasp-like fold; IPR020559 Phosphoribosylglycinamide synthetase conserved site; IPR020560 Phosphoribosylglycinamide synthetase C-domain; IPR020561 Phosphoribosylg…
csa-mir26	Csa1M256720.1	1.5	15.414	1	21	2263	2283	IPR004240 Nonaspanin (TM9SF)
csa-mir26	CsaUNM018640.1	3	12.013	1	22	5641	5662	IPR002423 Chaperonin Cpn60/TCP-1; IPR002498 Phosphatidylinositol-4-phosphate 5-kinase core; IPR011011 Zinc finger FYVE/PHD-type; IPR016034 Phosphatidylinositol-4-phosphate 5-kinase core subgroup; IPR017455 Zinc finger FYVE-related
csa-mir26	Csa6M454380.1	3	3.718	1	20	839	858	IPR006458 Domain of unknown function DUF623
csa-mir26	Csa5M160750.1	3	18.513	1	21	121	141	IPR000315 Zinc finger B-box; IPR006734 Protein of unknown function DUF597
csa-mir26	Csa6M507500.1	3	12.946	1	22	95	116
csa-mir27	Csa6M431770.1	2.5	14.711	1	22	15	36	IPR002110 Ankyrin repeat; IPR020683 Ankyrin repeat-containing domain
csa-mir27	Csa7M396360.1	3	11.095	1	22	1616	1638	IPR007873 Glycosyltransferase ALG3
csa-mir27	Csa5M563290.1	3	17.634	1	20	2560	2579	IPR000375 Dynamin central domain; IPR001401 Dynamin GTPase domain; IPR003130 Dynamin GTPase effector; IPR019762 Dynamin GTPase region conserved site; IPR020850 GTPase effector domain GED; IPR022812 Dynamin
csa-mir27	Csa7M396360.1	3	11.095	1	22	1616	1638	IPR007873 Glycosyltransferase ALG3
csa-mir27	Csa4M294380.1	3	5.88	1	22	926	947	IPR002108 Actin-binding cofilin/tropomyosin type
csa-mir28	Csa1M570750.1	3	19.483	1	20	588	607	IPR002885 Pentatricopeptide repeat; IPR011990 Tetratricopeptide-like helical
csa-mir29	Csa3M099700.1	3	19.348	1	21	917	937	IPR003834 Cytochrome c assembly protein transmembrane domain
csa-mir29	Csa1M043010.1	3	20.812	1	21	418	438	IPR022742 Alpha/beta hydrolase N-terminal
csa-mir29	Csa3M636410.1	3	13.429	1	20	1	20	IPR000467 D111/G-patch; IPR005824 KOW
csa-mir29	Csa4M617290.1	3	11.503	1	21	762	782
csa-mir29	Csa1M043010.1	3	20.812	1	21	418	438	IPR022742 Alpha/beta hydrolase N-terminal
csa-mir3	Csa4M365040.1	3	14.789	1	21	3893	3913
csa-mir3	Csa4M632110.1	3	24.848	1	21	823	843	IPR003245 Plastocyanin-like; IPR008972 Cupredoxin
csa-mir3	Csa4M365040.1	3	14.789	1	21	3893	3913
csa-mir30	Csa7M044780.1	3	20.902	1	20	80	99	IPR000823 Plant peroxidase; IPR002016 Haem peroxidase plant/fungal/bacterial; IPR010255 Haem peroxidase; IPR019793 Peroxidases heam-ligand binding site; IPR019794 Peroxidase active site
csa-mir30	Csa6M499800.1	3	17.352	1	20	1864	1883	IPR002480 DAHP synthetase class II
csa-mir31	Csa3M828990.1	2	12.13	1	20	286	305	IPR001005 SANT domain DNA binding; IPR009057 Homeodomain-like; IPR012287 Homeodomain-related; IPR014778 Myb DNA-binding; IPR015495 Myb transcription factor; IPR017930 HTH transcriptional regulator Myb-type DNA-binding
csa-mir31	Csa7M388370.1	2.5	2.331	1	20	17	36
csa-mir31	Csa3M153710.1	2.5	17.401	1	22	1581	1602	IPR003480 Transferase; IPR023213 Chloramphenicol acetyltransferase-like domain
csa-mir31	Csa2M372770.1	3	6.24	1	20	1506	1525	IPR005989 Sucrose/H+ symporter plant; IPR011701 Major facilitator superfamily MFS-1; IPR016196 Major facilitator superfamily general substrate transporter
csa-mir31	Csa3M062560.1	3	8.049	1	20	94	113	IPR000719 Protein kinase catalytic domain; IPR002290 Serine/threonine-protein kinase domain; IPR011009 Protein kinase-like domain; IPR017442 Serine/threonine-protein kinase-like domain; IPR020635 Tyrosine-protein kinase catalytic domain
csa-mir31	Csa2M036730.1	3	9.289	1	20	246	265	IPR003607 Metal-dependent phosphohydrolase HD domain; IPR006674 Metal-dependent phosphohydrolase HD subdomain; IPR023279 HD domain
csa-mir31	Csa6M410020.1	3	11.685	1	21	766	786	IPR002208 SecY protein; IPR023201 SecY subunit domain
csa-mir31	Csa6M087820.1	3	11.631	1	22	50	70
csa-mir31	Csa1M277980.1	3	3.356	1	20	27	46
csa-mir31	Csa6M491070.1	3	8.747	1	20	563	582	IPR006514 Conserved hypothetical protein CHP01627; IPR021148 Protein of unknown function DUF579
csa-mir31	Csa7M420840.1	3	6.47	1	22	55	76	IPR001680 WD40 repeat; IPR001810 F-box domain cyclin-like; IPR011046 WD40 repeat-like-containing domain; IPR015943 WD40/YVTN repeat-like-containing domain; IPR022364 F-box domain Skp2-like
csa-mir31	Csa6M499030.1	3	13.148	1	22	122	143	IPR001752 Kinesin motor domain; IPR019821 Kinesin motor region conserved site
csa-mir31	Csa1M124000.1	3	11.807	1	20	931	950	IPR001841 Zinc finger RING-type; IPR002035 von Willebrand factor type A; IPR013083 Zinc finger RING/FYVE/PHD-type; IPR018957 Zinc finger C3HC4 RING-type
csa-mir32	Csa1M707650.1	3	10.296	1	22	179	200	IPR004457 Zinc finger ZPR1-type
csa-mir32	Csa7M074890.1	3	6.263	1	20	99	118	IPR004087 K Homology; IPR004088 K Homology type 1; IPR018111 K Homology type 1 subgroup
csa-mir33	Csa2M062620.1	1	10.62	1	20	179	198	IPR001757 ATPase P-type K/Mg/Cd/Cu/Zn/Na/Ca/Na/H-transporter; IPR004014 ATPase P-type cation-transporter N-terminal; IPR005834 Haloacid dehalogenase-like hydrolase; IPR006068 ATPase P-type cation-transporter C-terminal; IPR006069 ATPase P-type cation exchange alpha subunit; IPR006408 ATPase P-type calcium-transporting PMCA-type; IPR008250 ATPase P-type ATPase-associated domain; IPR018303 ATPase P…
csa-mir33	Csa1M569110.1	2	16.061	1	21	463	483	IPR001757 ATPase P-type K/Mg/Cd/Cu/Zn/Na/Ca/Na/H-transporter; IPR008250 ATPase P-type ATPase-associated domain; IPR023298 ATPase P-type transmembrane domain
csa-mir34	Csa3M000160.1	2	14.877	1	21	889	909	IPR004326 Mlo-related protein
csa-mir34	Csa1M423120.1	2.5	11.433	1	21	2399	2419
csa-mir34	Csa7M373520.1	3	15.578	1	20	10	29	IPR001611 Leucine-rich repeat; IPR013210 Leucine-rich repeat-containing N-terminal type 2
csa-mir34	Csa5M165840.1	3	11.958	1	20	807	826	IPR008580 Domain of unknown function DUF862 eukaryotic
csa-mir34	Csa3M009500.1	3	15.182	1	21	740	760	IPR000301 Tetraspanin subgroup; IPR018499 Tetraspanin
csa-mir35	Csa2M005370.1	3	22.264	1	20	1547	1566	IPR002864 Acyl-ACP thioesterase; IPR021113 Acyl-ACP-thioesterase N-terminal
csa-mir35	Csa3M146650.1	3	21.927	1	21	570	590	IPR002885 Pentatricopeptide repeat; IPR011990 Tetratricopeptide-like helical
csa-mir36	Csa2M120950.1	2.5	17.928	1	21	876	896	IPR000195 Rab-GAP/TBC domain
csa-mir36	Csa7M378480.1	3	15.647	1	22	717	738	IPR003590 Leucine-rich repeat ribonuclease inhibitor subtype
csa-mir36	Csa6M419470.1	3	18.608	1	22	99	120	IPR007402 Protein of unknown function DUF455
csa-mir37	Csa3M640590.1	2.5	11.528	1	22	507	528	IPR013865 Protein of unknown function DUF1754 eukaryotic
csa-mir37	Csa3M608170.1	3	8.694	1	20	1938	1957	IPR000109 Oligopeptide transporter; IPR016196 Major facilitator superfamily general substrate transporter
csa-mir37	Csa6M451500.1	3	21.714	1	20	952	971	IPR000048 IQ motif EF-hand binding site
csa-mir37	Csa6M361380.1	3	14.95	1	21	1041	1061	IPR007274 Ctr copper transporter
csa-mir38	Csa2M365660.1	3	17.824	1	21	3994	4014	IPR002937 Amine oxidase; IPR007526 SWIRM; IPR009057 Homeodomain-like; IPR011991 Winged helix-turn-helix transcription repressor DNA-binding; IPR017923 Transcription factor IIS N-terminal
csa-mir39	Csa7M448870.1	2.5	10.59	1	21	210	230
csa-mir39	Csa2M075360.1	3	16.553	1	20	2229	2248	IPR002761 Domain of unknown function DUF71 ATP-binding domain; IPR006175 Endoribonuclease L-PSP; IPR013813 Endoribonuclease L-PSP/chorismate mutase-like; IPR014729 Rossmann-like alpha/beta/alpha sandwich fold
csa-mir39	Csa6M517140.1	3	20.768	1	21	810	830	IPR000330 SNF2-related; IPR001650 Helicase C-terminal; IPR001841 Zinc finger RING-type; IPR013083 Zinc finger RING/FYVE/PHD-type; IPR014001 DEAD-like helicase N-terminal; IPR014021 Helicase superfamily 1/2 ATP-binding domain; IPR017907 Zinc finger RING-type conserved site; IPR018957 Zinc finger C3HC4 RING-type
csa-mir39	Csa3M778330.1	3	13.451	1	21	410	430
csa-mir4	Csa3M881830.1	3	19.741	1	21	182	203
csa-mir40	Csa4M377700.1	2.5	20.768	1	20	387	406	IPR000490 Glycoside hydrolase family 17; IPR013781 Glycoside hydrolase subgroup catalytic core; IPR017853 Glycoside hydrolase catalytic core
csa-mir40	Csa4M105350.1	3	5.5	1	22	2039	2060	IPR006047 Glycosyl hydrolase family 13 catalytic domain; IPR013781 Glycoside hydrolase subgroup catalytic core; IPR017853 Glycoside hydrolase catalytic core
csa-mir40	Csa2M287080.1	3	20.308	1	22	706	727	IPR001283 Allergen V5/Tpx-1-related; IPR014044 CAP domain
csa-mir40	Csa1M181560.1	3	11.647	1	20	999	1018	IPR003593 ATPase AAA+ type core; IPR003959 ATPase AAA-type core
csa-mir40	Csa2M080190.1	3	18.853	1	20	1794	1813	IPR001611 Leucine-rich repeat; IPR003591 Leucine-rich repeat typical subtype; IPR013210 Leucine-rich repeat-containing N-terminal type 2
csa-mir41	Csa3M607120.1	2.5	20.422	1	20	1339	1358	IPR000595 Cyclic nucleotide-binding domain; IPR005821 Ion transport; IPR014710 RmlC-like jelly roll fold; IPR018490 Cyclic nucleotide-binding-like
csa-mir41	Csa6M507190.1	3	18.964	1	20	459	478
csa-mir41	Csa4M410810.1	3	12.295	1	20	324	343
csa-mir41	Csa2M245460.1	3	21.407	1	20	375	394	IPR001907 Peptidase S14 ClpP; IPR018215 Peptidase S14 ClpP active site
csa-mir42	Csa6M078650.1	2.5	16.57	1	20	506	525	IPR001461 Peptidase A1; IPR001969 Peptidase aspartic active site; IPR009007 Peptidase aspartic catalytic; IPR021109 Peptidase aspartic
csa-mir42	Csa4M165870.1	3	16.96	1	20	127	146	IPR001247 Exoribonuclease phosphorolytic domain 1; IPR020568 Ribosomal protein S5 domain 2-type fold
csa-mir43	Csa1M047450.1	2.5	4.434	1	20	586	605	IPR003473 Quinolinate synthetase A; IPR003808 Fe-S metabolism associated SufE
csa-mir43	Csa5M623920.1	2.5	9.698	1	20	381	400
csa-mir43	Csa6M522820.1	3	18.954	1	22	1740	1760	IPR001128 Cytochrome P450; IPR002401 Cytochrome P450 E-class group I; IPR017972 Cytochrome P450 conserved site
csa-mir43	Csa4M289650.1	3	3.637	1	20	10	29	IPR000719 Protein kinase catalytic domain; IPR001245 Serine-threonine/tyrosine-protein kinase; IPR001480 Bulb-type lectin domain; IPR002290 Serine/threonine-protein kinase domain; IPR011009 Protein kinase-like domain; IPR017441 Protein kinase ATP binding site; IPR020635 Tyrosine-protein kinase catalytic domain
csa-mir43	Csa3M036550.2	3	13.917	1	21	127	147	IPR019634 Uncharacterised protein family Ycf49
csa-mir43	Csa3M151470.1	3	18.466	1	21	454	474	IPR001810 F-box domain cyclin-like; IPR022364 F-box domain Skp2-like
csa-mir43	Csa7M284430.1	3	4.134	1	21	119	139	IPR000089 Biotin/lipoyl attachment; IPR001078 2-oxoacid dehydrogenase acyltransferase catalytic domain; IPR003016 2-oxo acid dehydrogenase lipoyl-binding site; IPR004167 E3 binding; IPR011053 Single hybrid motif; IPR023213 Chloramphenicol acetyltransferase-like domain
csa-mir44	Csa5M182010.1	2	19.828	1	20	416	435	IPR004000 Actin-like; IPR004001 Actin conserved site
csa-mir44	Csa1M118890.1	2.5	16.754	1	20	1487	1506	IPR001356 Homeobox; IPR006563 POX; IPR009057 Homeodomain-like; IPR012287 Homeodomain-related
csa-mir44	Csa1M118890.1	2.5	16.754	1	20	1487	1506	IPR001356 Homeobox; IPR006563 POX; IPR009057 Homeodomain-like; IPR012287 Homeodomain-related
csa-mir44	Csa4M056810.1	2.5	18.473	1	21	278	298
csa-mir44	Csa1M044820.1	3	22.06	1	21	521	541	IPR003439 ABC transporter-like; IPR013525 ABC-2 type transporter
csa-mir44	Csa4M047340.1	3	20.808	1	20	378	397	IPR006076 FAD dependent oxidoreductase
csa-mir44	Csa1M071900.1	3	15.98	1	21	219	239	IPR003877 SPla/RYanodine receptor SPRY; IPR008985 Concanavalin A-like lectin/glucanase; IPR018355 SPla/RYanodine receptor subgroup
csa-mir44	Csa7M014580.1	3	17.344	1	21	1929	1949	IPR000194 ATPase alpha/beta subunit nucleotide-binding domain; IPR000793 ATPase F1/V1/A1 complex alpha/beta subunit C-terminal; IPR004100 ATPase F1/V1/A1 complex alpha/beta subunit N-terminal; IPR005723 ATPase V1 complex subunit B; IPR020003 ATPase alpha/beta subunit nucleotide-binding domain active site; IPR022879 V-type ATP synthase regulatory subunit B/beta
csa-mir44	Csa2M381630.1	3	12.7	1	21	487	507	IPR004158 Protein of unknown function DUF247 plant
csa-mir44	Csa6M448700.1	3	21.939	1	21	583	603	IPR001128 Cytochrome P450; IPR002401 Cytochrome P450 E-class group I; IPR017972 Cytochrome P450 conserved site
csa-mir45	Csa6M058200.1	2.5	16.829	1	20	125	144
csa-mir45	Csa2M021640.1	2.5	18.828	1	21	402	421
csa-mir45	Csa4M290150.1	3	10.153	1	20	430	449	IPR000719 Protein kinase catalytic domain; IPR001245 Serine-threonine/tyrosine-protein kinase; IPR001480 Bulb-type lectin domain; IPR002290 Serine/threonine-protein kinase domain; IPR011009 Protein kinase-like domain; IPR017441 Protein kinase ATP binding site; IPR020635 Tyrosine-protein kinase catalytic domain
csa-mir45	Csa3M239850.1	3	14.975	1	21	16	36	IPR001841 Zinc finger RING-type; IPR004162 Seven-in-absentia protein sina; IPR008974 TRAF-like; IPR013010 Zinc finger SIAH-type; IPR013083 Zinc finger RING/FYVE/PHD-type; IPR013322 TRAF-type; IPR013323 Seven In Absentia Homolog-type; IPR018121 Seven-in-absentia protein TRAF-like domain
csa-mir45	Csa4M290150.1	3	10.153	1	20	430	449	IPR000719 Protein kinase catalytic domain; IPR001245 Serine-threonine/tyrosine-protein kinase; IPR001480 Bulb-type lectin domain; IPR002290 Serine/threonine-protein kinase domain; IPR011009 Protein kinase-like domain; IPR017441 Protein kinase ATP binding site; IPR020635 Tyrosine-protein kinase catalytic domain
csa-mir46	Csa4M288620.1	3	8.705	1	20	1415	1434	IPR001480 Bulb-type lectin domain; IPR002290 Serine/threonine-protein kinase domain; IPR011009 Protein kinase-like domain; IPR017441 Protein kinase ATP binding site; IPR017442 Serine/threonine-protein kinase-like domain; IPR020635 Tyrosine-protein kinase catalytic domain
csa-mir46	Csa1M029600.1	3	2.336	1	21	243	263	IPR004240 Nonaspanin (TM9SF)
csa-mir46	Csa4M016460.1	3	10.644	1	20	2235	2254	IPR002182 NB-ARC
csa-mir46	Csa5M584380.1	3	21.403	1	20	143	162	IPR000620 Drug/metabolite transporter
csa-mir46	Csa6M190370.1	3	16.932	1	21	564	584	IPR000719 Protein kinase catalytic domain; IPR001245 Serine-threonine/tyrosine-protein kinase; IPR002290 Serine/threonine-protein kinase domain; IPR008271 Serine/threonine-protein kinase active site; IPR011009 Protein kinase-like domain; IPR017441 Protein kinase ATP binding site; IPR020635 Tyrosine-protein kinase catalytic domain
csa-mir46	Csa5M586040.1	3	12.449	1	21	384	404	IPR010420 Castor/Pollux ion channel; IPR016040 NAD(P)-binding domain
csa-mir46	Csa4M288620.1	3	8.705	1	20	1415	1434	IPR001480 Bulb-type lectin domain; IPR002290 Serine/threonine-protein kinase domain; IPR011009 Protein kinase-like domain; IPR017441 Protein kinase ATP binding site; IPR017442 Serine/threonine-protein kinase-like domain; IPR020635 Tyrosine-protein kinase catalytic domain
csa-mir46	Csa6M040560.1	3	15.516	1	21	26	46	IPR001900 Ribonuclease II/R; IPR022966 Ribonuclease II/R conserved site
csa-mir46	Csa1M029600.1	3	2.336	1	21	243	263	IPR004240 Nonaspanin (TM9SF)
csa-mir46	Csa4M046570.1	3	21.153	1	20	1080	1099	IPR002917 GTP-binding protein HSR1-related; IPR004044 K Homology type 2; IPR005225 Small GTP-binding protein; IPR005662 GTP-binding protein Era; IPR006073 GTP1/OBG; IPR015946 K homology domain-like alpha/beta
csa-mir46	Csa4M289620.1	3	12.199	1	20	1313	1332	IPR000719 Protein kinase catalytic domain; IPR001480 Bulb-type lectin domain; IPR002290 Serine/threonine-protein kinase domain; IPR011009 Protein kinase-like domain; IPR017441 Protein kinase ATP binding site; IPR017442 Serine/threonine-protein kinase-like domain; IPR020635 Tyrosine-protein kinase catalytic domain
csa-mir47	Csa3M890050.1	2.5	13.956	1	20	602	621	IPR002885 Pentatricopeptide repeat; IPR011990 Tetratricopeptide-like helical
csa-mir48	Csa5M114640.1	2	14.914	1	21	950	970	IPR001611 Leucine-rich repeat; IPR003591 Leucine-rich repeat typical subtype; IPR013210 Leucine-rich repeat-containing N-terminal type 2
csa-mir48	Csa5M115150.1	2	10.851	1	21	522	542	IPR001611 Leucine-rich repeat; IPR003591 Leucine-rich repeat typical subtype; IPR013210 Leucine-rich repeat-containing N-terminal type 2
csa-mir48	Csa1M701210.1	2.5	3.875	1	20	173	192	IPR000023 Phosphofructokinase domain; IPR011183 Pyrophosphate-dependent phosphofructokinase PfpB; IPR013981 Pyrophosphate-dependent phosphofructokinase alpha-helical; IPR022953 Phosphofructokinase
csa-mir48	Csa1M038320.1	3	18.891	1	23	830	852	IPR005746 Thioredoxin; IPR012335 Thioredoxin fold; IPR012336 Thioredoxin-like fold; IPR013766 Thioredoxin domain; IPR017936 Thioredoxin-like
csa-mir48	Csa4M015780.1	3	18.171	1	23	1532	1554	IPR000719 Protein kinase catalytic domain; IPR001245 Serine-threonine/tyrosine-protein kinase; IPR001368 TNFR/CD27/30/40/95 cysteine-rich region; IPR002290 Serine/threonine-protein kinase domain; IPR008271 Serine/threonine-protein kinase active site; IPR009091 Regulator of chromosome condensation/beta-lactamase-inhibitor protein II; IPR011009 Protein kinase-like domain; IPR017441 Protein kinase A…
csa-mir48	Csa3M736940.1	3	15.644	1	21	225	245
csa-mir48	Csa1M038320.1	3	18.891	1	23	830	852	IPR005746 Thioredoxin; IPR012335 Thioredoxin fold; IPR012336 Thioredoxin-like fold; IPR013766 Thioredoxin domain; IPR017936 Thioredoxin-like
csa-mir48	Csa6M496980.1	3	23.176	1	22	1783	1804
csa-mir49	Csa4M314430.1	2.5	19.717	1	22	307	328	IPR001398 Macrophage migration inhibitory factor; IPR014347 Tautomerase
csa-mir5	Csa7M059660.1	2	19.681	1	22	1012	1033	IPR002213 UDP-glucuronosyl/UDP-glucosyltransferase
csa-mir5	Csa7M372890.1	2	17.406	1	22	1117	1138
csa-mir5	Csa5M167200.1	3	15.625	1	20	665	684	IPR001250 Mannose-6-phosphate isomerase type I; IPR011051 Cupin RmlC-type; IPR014710 RmlC-like jelly roll fold; IPR016305 Mannose-6-phosphate isomerase; IPR018050 Phosphomannose isomerase type I conserved site
csa-mir5	Csa4M001720.1	3	15.996	1	21	1369	1389	IPR001360 Glycoside hydrolase family 1; IPR013781 Glycoside hydrolase subgroup catalytic core; IPR017853 Glycoside hydrolase catalytic core; IPR018120 Glycoside hydrolase family 1 active site
csa-mir5	Csa6M199800.1	3	22.615	1	22	752	773	IPR016040 NAD(P)-binding domain
csa-mir5	Csa4M001720.1	3	15.996	1	21	1369	1389	IPR001360 Glycoside hydrolase family 1; IPR013781 Glycoside hydrolase subgroup catalytic core; IPR017853 Glycoside hydrolase catalytic core; IPR018120 Glycoside hydrolase family 1 active site
csa-mir6	Csa4M501830.1	2.5	16.303	1	21	129	149
csa-mir6	Csa4M502330.1	2.5	14.297	1	21	105	125
csa-mir6	Csa4M500830.1	3	17.603	1	21	109	129
csa-mir6	Csa3M036450.1	3	15.892	1	21	1342	1362
csa-mir7	Csa3M651860.2	2	13.768	1	19	380	399	IPR014977 WRC; IPR014978 Glutamine-Leucine-Glutamine QLQ
csa-mir7	Csa3M124990.1	2	18.24	1	19	679	698	IPR014977 WRC; IPR014978 Glutamine-Leucine-Glutamine QLQ
csa-mir7	Csa2M432230.1	2	16.991	1	19	809	828	IPR014977 WRC; IPR014978 Glutamine-Leucine-Glutamine QLQ
csa-mir7	Csa2M354030.1	2	20.585	1	19	899	918	IPR014977 WRC; IPR014978 Glutamine-Leucine-Glutamine QLQ
csa-mir7	Csa2M000170.1	2	15.443	1	19	447	466	IPR014977 WRC; IPR014978 Glutamine-Leucine-Glutamine QLQ
csa-mir7	Csa3M751470.1	2	18.921	1	19	560	579	IPR014977 WRC; IPR014978 Glutamine-Leucine-Glutamine QLQ
csa-mir7	Csa2M215500.1	2.5	13.984	1	20	521	540
csa-mir7	Csa6M095860.1	2.5	16.312	1	20	795	814	IPR002885 Pentatricopeptide repeat
csa-mir7	Csa1M538200.1	2.5	15.13	1	20	3088	3107
csa-mir7	Csa5M623770.1	2.5	18.05	1	20	1438	1457	IPR000330 SNF2-related; IPR001650 Helicase C-terminal; IPR011124 Zinc finger CW-type; IPR014001 DEAD-like helicase N-terminal; IPR014021 Helicase superfamily 1/2 ATP-binding domain; IPR017907 Zinc finger RING-type conserved site
csa-mir7	Csa3M585360.1	2.5	16.229	1	20	326	345	IPR010547 Plant specific mitochondrial import receptor subunit TOM20; IPR011990 Tetratricopeptide-like helical
csa-mir7	Csa1M046170.1	3	18.889	1	20	1705	1724	IPR000312 Glycosyl transferase family 3; IPR005940 Anthranilate phosphoribosyl transferase; IPR017459 Glycosyl transferase family 3 N-terminal; IPR020072 Glycosyl transferase family 3 subgroup N-terminal
csa-mir7	Csa4M616760.1	3	16.824	1	20	735	754	IPR002885 Pentatricopeptide repeat; IPR011990 Tetratricopeptide-like helical
csa-mir7	Csa7M407790.1	3	15.208	1	20	1187	1206	IPR002625 Smr protein/MutS2 C-terminal; IPR002885 Pentatricopeptide repeat; IPR011990 Tetratricopeptide-like helical
csa-mir7	Csa3M651770.1	3	18.356	1	20	62	81	IPR002553 Clathrin/coatomer adaptor adaptin-like N-terminal; IPR011710 Coatomer beta subunit C-terminal; IPR011989 Armadillo-like helical; IPR016024 Armadillo-type fold; IPR016460 Coatomer beta subunit
csa-mir7	Csa6M014490.1	3	13.488	1	20	1136	1155	IPR006043 Xanthine/uracil/vitamin C permease
csa-mir7	Csa3M852500.1	3	17.216	1	20	1088	1107	IPR015421 Pyridoxal phosphate-dependent transferase major region subdomain 1; IPR015424 Pyridoxal phosphate-dependent transferase major domain
csa-mir7	Csa3M852500.1	3	17.216	1	20	1088	1107	IPR015421 Pyridoxal phosphate-dependent transferase major region subdomain 1; IPR015424 Pyridoxal phosphate-dependent transferase major domain
csa-mir8	Csa3M702600.1	3	15.964	1	20	1324	1343
csa-mir8	Csa2M062620.1	3	10.474	1	20	177	196	IPR001757 ATPase P-type K/Mg/Cd/Cu/Zn/Na/Ca/Na/H-transporter; IPR004014 ATPase P-type cation-transporter N-terminal; IPR005834 Haloacid dehalogenase-like hydrolase; IPR006068 ATPase P-type cation-transporter C-terminal; IPR006069 ATPase P-type cation exchange alpha subunit; IPR006408 ATPase P-type calcium-transporting PMCA-type; IPR008250 ATPase P-type ATPase-associated domain; IPR018303 ATPase P…
csa-mir8	Csa1M571820.1	3	20.456	1	21	161	181	IPR003663 Sugar/inositol transporter; IPR005828 General substrate transporter; IPR005829 Sugar transporter conserved site; IPR016196 Major facilitator superfamily general substrate transporter; IPR020846 Major facilitator superfamily
csa-mir9	Csa1M616310.1	1.5	13.1	1	21	2627	2647	IPR001965 Zinc finger PHD-type; IPR004022 DDT domain; IPR011011 Zinc finger FYVE/PHD-type; IPR013083 Zinc finger RING/FYVE/PHD-type; IPR018500 DDT domain subgroup; IPR018501 DDT domain superfamily; IPR019786 Zinc finger PHD-type conserved site; IPR019787 Zinc finger PHD-finger
csa-mir9	Csa3M731040.1	3	14.99	1	21	51	71	IPR002013 Synaptojanin N-terminal
csa-mir9	Csa1M597710.1	3	17.692	1	22	1862	1883	IPR000922 D-galactoside/L-rhamnose binding SUEL lectin domain; IPR001944 Glycoside hydrolase family 35; IPR008979 Galactose-binding domain-like; IPR013781 Glycoside hydrolase subgroup catalytic core; IPR017853 Glycoside hydrolase catalytic core; IPR019801 Glycoside hydrolase family 35 conserved site
csa-mir9	Csa2M079620.1	3	23.494	1	22	1228	1249	IPR000357 HEAT; IPR011989 Armadillo-like helical; IPR016024 Armadillo-type fold; IPR021133 HEAT type 2
csa-mir9	Csa2M354940.1	3	17.547	1	22	2170	2191	IPR000719 Protein kinase catalytic domain; IPR001245 Serine-threonine/tyrosine-protein kinase; IPR001611 Leucine-rich repeat; IPR002290 Serine/threonine-protein kinase domain; IPR003591 Leucine-rich repeat typical subtype; IPR008271 Serine/threonine-protein kinase active site; IPR011009 Protein kinase-like domain; IPR013210 Leucine-rich repeat-containing N-terminal type 2; IPR017441 Protein kinas…
