# Supplementary material for: Genome-wide analysis of microRNA targeting impacted by SNPs in cucumber genome
Source: BMC Genomics. 2017 Apr 4;18:275. doi: 10.1186/s12864-017-3665-y (PMC5379521; doi:10.1186/s12864-017-3665-y)
Supplement: Supplementary file 7 — The SNPs within miRNA-target binding sites. (XLSX 15 kb) [file 12864_2017_3665_MOESM7_ESM.xlsx]

## Sheet: conserved and known miRNA
miRNA	targets	SNP_chr	SNP_loc*	SNP_in_target**	9930 base***	hardwikki base****
miR156a	Csa2M232990.1	Chr2	11305080	96	T	A
miR156b	Csa3M653380.1	Chr3	25752082	399	T	G
miR156c	Csa4M107390.1	Chr4	6849616	368	T	T
miR156d	Csa3M653380.1	Chr3	25752082	399	T	G
miR156f	Csa2M050000.1	Chr2	4161650	35	M	A
miR159a	Csa2M286460.1	Chr2	13581901	4642	T	T
miR159a	Csa2M035350.1	Chr2	3527222	568	C	C
miR159a	Csa7M062900.1	Chr7	3687323	673	T	T
miR159b	Csa2M286460.1	Chr2	13581901	4642	T	T
miR159c	Csa7M062900.1	Chr7	3687323	673	T	T
miR159c	Csa5M146230.1	Chr5	4011287	331	G	C
miR159c	Csa7M043660.1	Chr7	2463941	567	G	A
miR159c	Csa2M286460.1	Chr2	13581901	4642	T	T
miR162	Csa4M642290.1	Chr4	21475591	765	G	A
miR162	Csa6M029940.1	Chr6	2480862	58	T	G
miR164a	Csa3M824990.1	Chr3	32632890	896	T	G
miR164b	Csa3M824990.1	Chr3	32632890	896	T	G
miR166	Csa3M113400.1	Chr3	5855827	571	A	C
miR166	Csa3M113400.1	Chr3	5855839	583	C	T
miR167b	Csa7M009760.1	Chr7	634042	818	C	A
miR167c	Csa1M422430.1	Chr1	15308830	54	C	G
miR169a	Csa2M238790.1	Chr2	11681408	25	G	G
miR169c	Csa2M354110.1	Chr2	16461909	974	T	C
miR171a	Csa3M118100.1	Chr3	6515692	1060	G	G
miR171b	Csa6M040600.1	Chr6	2930243	408	A	G
miR171d	Csa6M040600.1	Chr6	2930243	408	A	G
miR172a	Csa3M166260.1	Chr3	11023797	1382	C	C
miR172a	Csa5M153070.1	Chr5	5003862	2125	T	A
miR172a	Csa3M331340.1	Chr3	17806509	18	C	C
miR2111	Csa4M016490.1	Chr4	2168953	918	C	T
miR2911	Csa6M095930.1	Chr6	6686166	305	G	C
miR2911	Csa7M447790.1	Chr7	18021842	93	G	T
miR2950	Csa3M877670.1	Chr3	36806280	1810	T	T
miR2950	Csa1M615710.1	Chr1	24306693	1564	A	A
miR393	Csa6M136010.1	Chr6	9521621	435	T	G
miR395	Csa2M076520.1	Chr2	6328467	1941	T	C
miR396b	Csa3M792050.1	Chr3	30670561	1061	T	C
miR396b	Csa6M128650.1	Chr6	9105829	393	C	T
miR396c	Csa6M487700.1	Chr6	22943118	1269	G	A
miR396c	Csa1M654870.1	Chr1	26167794	2256	A	G
miR396d	Csa3M852500.1	Chr3	35415354	1096	G	A
miR396d	Csa7M407790.1	Chr7	15803767	1200	G	A
miR396d	Csa6M095860.1	Chr6	6634627	803	C	A
miR397	Csa6M445190.1	Chr6	20770876	752	C	T
miR398a	Csa3M636410.1	Chr3	24741784	529	G	T
miR398a	Csa2M295970.1	Chr2	13997755	1684	C	G
miR399a	Csa4M001720.1	Chr4	398118	1377	Y	T
miR408	Csa3M214580.1	Chr3	14349034	86	Y	C
miR408	Csa3M214580.1	Chr3	14349029	91	S	C
miR408	Csa3M888580.1	Chr3	37607403	584	G	A
miR530	Csa5M652230.1	Chr5	27961373	91	G	A
miR530	Csa5M652230.1	Chr5	27961367	97	A	R
miR530	Csa5M652230.1	Chr5	27961361	103	G	R
miR530	Csa5M652230.1	Chr5	27961355	109	G	G
miR858	Csa3M426900.1	Chr3	20201828	1647	C	C
miR858	Csa6M517090.1	Chr6	27063402	1164	G	T
*the loci of SNPs on cucumber genome
**the loci of SNPs on mRNA of miRNA targets
*** the base of 9930 on this SNP location
**** the base of hardiwikki on this SNP location

## Sheet: cucumber specific miRNA
miRNA	targets	SNP_chr	SNP_loc	SNP_in_target	9930 base	hardwikki base
csa-mir11	Csa4M055380.1	Chr4	4616460	56	G	G
csa-mir11	Csa7M276680.1	Chr7	9764274	1374	C	C
csa-mir11	Csa7M276680.1	Chr7	9764265	1383	C	C
csa-mir11	Csa3M732470.1	Chr3	27721677	712	G	G
csa-mir11	Csa4M090860.1	Chr4	5938197	250	G	A
csa-mir12	Csa4M256430.1	Chr4	10407106	912	C	C
csa-mir12	Csa1M005520.1	Chr1	1011470	1734	G	A
csa-mir13	Csa6M423430.1	Chr6	19676862	2862	T	C
csa-mir15	Csa3M135690.1	Chr3	9243032	534	T	C
csa-mir15	Csa4M293320.1	Chr4	11707571	3160	A	G
csa-mir15	Csa1M573710.1	Chr1	21478548	1285	A	G
csa-mir17	Csa1M600760.1	Chr1	23199784	743	C	C
csa-mir17	Csa2M386140.1	Chr2	20196043	658	C	T
csa-mir17	Csa4M303180.1	Chr4	12348356	547	C	A
csa-mir18	Csa5M505175.1	Chr5	17589423	129	C	A
csa-mir18	Csa6M177190.1	Chr6	11630228	360	C	G
csa-mir18	Csa4M089790.1	Chr4	5858082	1232	C	T
csa-mir2	Csa1M050300.1	Chr1	5853721	120	A	A
csa-mir21	Csa5M622780.1	Chr5	24702545	1408	A	T
csa-mir22	Csa6M490860.1	Chr6	23408712	159	C	G
csa-mir22	Csa2M160620.1	Chr2	9242735	97	M	A
csa-mir22	Csa7M419590.1	Chr7	16035969	1410	G	A
csa-mir24	Csa2M377980.1	Chr2	19083451	2178	T	T
csa-mir24	Csa6M361370.1	Chr6	16254158	1569	C	T
csa-mir25	Csa3M110660.1	Chr3	5522055	811	G	A
csa-mir27	Csa5M563290.1	Chr5	19599165	2565	T	T
csa-mir27	Csa7M396360.1	Chr7	15200628	1634	G	T
csa-mir28	Csa1M570750.1	Chr1	21180673	596	C	C
csa-mir29	Csa1M043010.1	Chr1	4650709	428	G	T
csa-mir29	Csa1M043010.1	Chr1	4650711	430	C	A
csa-mir3	Csa4M365040.1	Chr4	14826503	3911	A	G
csa-mir31	Csa3M828990.1	Chr3	33061973	304	G	G
csa-mir31	Csa1M124000.1	Chr1	9246709	945	T	G
csa-mir34	Csa7M373520.1	Chr7	13489448	16	G	G
csa-mir37	Csa3M640590.1	Chr3	25060394	520	T	T
csa-mir37	Csa3M608170.1	Chr3	23567479	1942	A	A
csa-mir37	Csa6M451500.1	Chr6	21490087	965	C	T
csa-mir41	Csa4M410810.1	Chr4	15396739	335	A	A
csa-mir43	Csa7M284430.1	Chr7	10020518	119	C	T
csa-mir43	Csa7M284430.1	Chr7	10020503	134	G	R
csa-mir44	Csa1M118890.1	Chr1	9014712	1501	A	C
csa-mir45	Csa4M290150.1	Chr4	11247221	440	A	M
csa-mir46	Csa4M289620.1	Chr4	11231692	1315	G	C
csa-mir46	Csa4M289620.1	Chr4	11231684	1323	T	T
csa-mir46	Csa1M029600.1	Chr1	3135647	254	C	M
csa-mir46	Csa4M288620.1	Chr4	11221448	1416	T	T
csa-mir46	Csa4M288620.1	Chr4	11221442	1422	G	G
csa-mir46	Csa4M288620.1	Chr4	11221435	1429	A	W
csa-mir48	Csa1M038320.1	Chr1	3615806	842	T	A
csa-mir5	Csa4M001720.1	Chr4	398118	1377	Y	T
csa-mir6	Csa3M036450.1	Chr3	2558222	1358	A	T
csa-mir7	Csa7M407790.1	Chr7	15803767	1200	G	A
csa-mir7	Csa6M095860.1	Chr6	6634627	803	C	A
csa-mir7	Csa3M852500.1	Chr3	35415360	1102	G	A
csa-mir8	Csa3M702600.1	Chr3	26651070	1325	T	T
csa-mir9	Csa2M079620.1	Chr2	6527956	1239	A	A
csa-mir9	Csa3M731040.1	Chr3	27469642	60	T	C
