# Supplementary material for: Genome-wide analysis of microRNA targeting impacted by SNPs in cucumber genome
Source: BMC Genomics. 2017 Apr 4;18:275. doi: 10.1186/s12864-017-3665-y (PMC5379521; doi:10.1186/s12864-017-3665-y)
Supplement: Supplementary file 8 — The SNPs within miRNA-target binding sites between line 9930 and hardwickii. (XLSX 12 kb) [file 12864_2017_3665_MOESM8_ESM.xlsx]

## Sheet: conserved and known miRNA
miRNA	targets	location of SNPS	base pair	base*
miR156a	Csa2M232990.1	96	T:A	C
miR156b	Csa3M653380.1	399	T:A	G
miR159c	Csa5M146230.1	331	C:G	G
miR167b	Csa7M009760.1	818	C:G	A
miR169c	Csa2M354110.1	974	T:A	C
miR171b	Csa6M040600.1	408	T:A	C
miR2111	Csa4M016490.1	918	G:C	A
miR2911	Csa6M095930.1	305	G:C	C
miR2911	Csa7M447790.1	93	G:C	T
miR393	Csa6M136010.1	435	T:A	G
miR395	Csa2M076520.1	1941	A:U	G
miR396b	Csa3M792050.1	1061	T:A	C
miR396b	Csa6M128650.1	393	C:G	T
miR396d	Csa7M452000.1	327	G:C	A
miR396d	Csa3M852500.1	1096	G:C	A
miR398a	Csa2M295970.1	1684	G:C	C
miR398a	Csa3M636410.1	529	G:C	T
miR398b	Csa2M058640.1	2986	G:C	T
miR399a	Csa4M001720.1	1377	G:C	A
miR858	Csa6M517090.1	1164	C:G	A
*indicate the base of hardiwikki in this SNP location

## Sheet: cucumber-specific miRNA
miRNA	targets	snp_loc	base pair	base
csa-mir12	Csa1M005520.1	1934	C:G	T
csa-mir13	Csa6M423430.1	2862	T:A	C
csa-mir15	Csa4M293320.1	3160	A:U	G
csa-mir15	Csa3M135690.1	534	C:G	T
csa-mir17	Csa2M386140.1	658	C:G	T
csa-mir17	Csa4M303180.1	547	C:G	A
csa-mir18	Csa5M505175.1	129	C:G	A
csa-mir18	Csa6M177190.1	360	C:G	G
csa-mir22	Csa6M490860.1	159	C:G	T
csa-mir22	Csa7M419590.1	1410	G:C	A
csa-mir24	Csa6M361370.1	1569	G:C	A
csa-mir25	Csa3M110660.1	811	G:C	A
csa-mir27	Csa7M396360.1	1612	C:G	A
csa-mir27	Csa4M294380.1	936	T:A	C
csa-mir29	Csa1M043010.1	428	C:G	T
csa-mir3	Csa4M365040.1	3911	T:A	C
csa-mir44	Csa1M118890.1	1481	A:U	C
csa-mir45	Csa4M290150.1	341	T:A	G
csa-mir46	Csa1M029600.1	254	C:G	A
csa-mir48	Csa1M038320.1	842	T:A	A
csa-mir48	Csa6M496980.1	1785	T:A	A
csa-mir5	Csa4M001720.1	1377	G:C	A
csa-mir6	Csa3M036450.1	1358	A:U	T
csa-mir7	Csa3M852500.1	1102	C:G	A

## Sheet: GWAS_analysis
CHR	SNP	BP	NMISS	BETA	SE	R2	T	P
Chr3	snp40941	14349029	48	3.17	1.007	0.1771	3.146	0.008297
Chr3	snp40942	14349034	44	0.9704	0.5042	0.08103	1.924	0.0611
Chr3	snp128583	17806509	46	0.2172	0.6239	0.002746	0.348	0.7295
