# Supplementary material for: Genome-wide analysis of microRNA targeting impacted by SNPs in cucumber genome
Source: BMC Genomics. 2017 Apr 4;18:275. doi: 10.1186/s12864-017-3665-y (PMC5379521; doi:10.1186/s12864-017-3665-y)
Supplement: Supplementary file 11 — The primers for amplifying precursor sequences of miRNA genes. (XLSX 18 kb) [file 12864_2017_3665_MOESM11_ESM.xlsx]

## Sheet: Sheet1
miRNA	primer1	primer2
miR156a	GATATGTTGTTGACAGAAG	GGATATATATAAAAGGAA
miR156a	TTGAAAGAGCTGACAGAAGAG	AAGAAAGAGAAGGGGCCTGACAG
miR156a	TTGGATAATTTGACAGAAGAGAGT	ACTGGATCCGTTTAACGAAT
miR156a	TCCTGCATAAAAATGGCA	CTGTGCGTGATGACAGAAG
miR156a	TTTATGTGGTTGACAGAA	TTTGATTGGTTGACAGAAGAT
miR156a	AAGGGGGAGGTGACAGAAGAGAG	GAGAGAGATTTTGGTGGGTG
miR156a	CAAGGGAAACTGACAGAAA	AATTAGAAGTTGACAGAAGAG
miR156a	GGTTAGAGGGGTGACAGAGAGATA	AATTAGGGGGTGACAGAAGAGA
miR156b	TGATATGTTGTTGACAGAAGATAG	GGATATATATAAAAGGAAGGGGTG
miR156b	ATTGAAAGAGCTGACAGAA	AAAGAAAGAGAAGGGGCCTGACAG
miR156b	CAAAAAGGTGATGACAGAAGTAT	CTATATGTTGTTGACAGAAGA
miR156b	AAACAAGTCGATGACAAATGGAAT	TCGTTCTTCGATGACAGAAG
miR156b	TTCCTGCATAAAAATGGCA	ACTGTGCGTGATGACAGAAGAT
miR156b	ATTTTATGTGGTTGACAGAAGA	TTTTGATTGGTTGACAGAA
miR156c	TGATATGTTGTTGACAGAAG	GGATATATATAAAAGGAAGGGGT
miR156c	CTCAAGGAAGGTGACAGAAGA	ATTACGACTGGTGACAGA
miR156c	ATTGAAAGAGCTGACAGAA	AAAGAAAGAGAAGGGGCCTGAC
miR156c	CTTGGATAATTTGACAGAAG	ACTGGATCCGTTTAACGAATCT
miR156c	CAAAAAGGTGATGACAGAAG	CTATATGTTGTTGACAGA
miR156c	AAACAAGTCGATGACAAAT	TCGTTCTTCGATGACAGAAGAGAG
miR156c	TTCCTGCATAAAAATGGC	ACTGTGCGTGATGACAGA
miR156c	ATTTTATGTGGTTGACAGAAG	TTTTGATTGGTTGACAGAAGATAG
miR156c	GAAGGGGGAGGTGACAGAA	AGAGAGAGAGATTTTGGTGG
miR156c	GCAAGGGAAACTGACAGAAAGA	AAATTAGAAGTTGACAGAAGA
miR156c	AGGTTAGAGGGGTGACAGAG	GAATTAGGGGGTGACAGAA
miR156d	GATATGTTGTTGACAGAAGATA	GGATATATATAAAAGGAAGGGGTG
miR156d	TCAAGGAAGGTGACAGAAG	TTACGACTGGTGACAGAGAG
miR156d	TTGAAAGAGCTGACAGAAGAGAG	AAGAAAGAGAAGGGGCCTGA
miR156d	TTGGATAATTTGACAGAAGA	ACTGGATCCGTTTAACGAATCTGA
miR156d	AAAAAGGTGATGACAGAAGTA	TATATGTTGTTGACAGAA
miR156d	TCCTGCATAAAAATGGCAAA	CTGTGCGTGATGACAGAAGATAGA
miR156d	TTTATGTGGTTGACAGAAGAG	TTTGATTGGTTGACAGAAGATAG
miR156d	AAGGGGGAGGTGACAGAAGAGAGT	GAGAGAGATTTTGGTGGGT
miR156d	CAAGGGAAACTGACAGAAAGAG	AATTAGAAGTTGACAGAAGAG
miR156d	GGTTAGAGGGGTGACAGAGAGATA	AATTAGGGGGTGACAGAA
miR156e	TGATATGTTGTTGACAGAAGAT	GGATATATATAAAAGGAAGG
miR156e	CTTGGATAATTTGACAGA	ACTGGATCCGTTTAACGAATCTGA
miR156e	CAAAAAGGTGATGACAGAAGTAT	CTATATGTTGTTGACAGA
miR156e	AAACAAGTCGATGACAAATGGAA	TCGTTCTTCGATGACAGAA
miR156e	TTCCTGCATAAAAATGGC	ACTGTGCGTGATGACAGAAGAT
miR156e	ATTTTATGTGGTTGACAGAAGAG	TTTTGATTGGTTGACAGAAGA
miR156e	GCAAGGGAAACTGACAGAAAGAG	AAATTAGAAGTTGACAGAAGAGAG
miR156f	GATATGTTGTTGACAGAAGATA	GGATATATATAAAAGGAAGGG
miR156f	TCAAGGAAGGTGACAGAAGAGA	TTACGACTGGTGACAGAGAG
miR156f	TTGAAAGAGCTGACAGAAGAGAGT	AAGAAAGAGAAGGGGCCTGAC
miR156f	TTGGATAATTTGACAGAAGAGA	ACTGGATCCGTTTAACGAA
miR156f	TCCTGCATAAAAATGGCAAAAGA	CTGTGCGTGATGACAGAA
miR156f	TTTATGTGGTTGACAGAAGAGAT	TTTGATTGGTTGACAGAAGATAG
miR156f	AAGGGGGAGGTGACAGAA	GAGAGAGATTTTGGTGGGTGAC
miR156f	CAAGGGAAACTGACAGAAAG	AATTAGAAGTTGACAGAAGAG
miR156f	GGTTAGAGGGGTGACAGAG	AATTAGGGGGTGACAGAAGAG
miR159a	TAGGGTTTGAGGCAGAGCTCC	AGAGAAGATGTAGAGCTCCCT
miR159b	AGGGTTTGAGGCAGAGCTCCTTGA	GAGAAGATGTAGAGCTCCCTT
miR159b	AGGGCAGCGATGGAGCTC	GTTATTAAGAGGAGCTCCCTTC
miR159c	AGGGTTTGAGGCAGAGCTCCTTGA	GAGAAGATGTAGAGCTCCC
miR160	TGTGTGTATGTGCCTGGCTCCC	TTAAGATATATGCATGGCTCCTCA
miR160	GCTTTCAATATGCCTGGCTCC	GACATGGATATGCTTGGCTCCTCA
miR160	TATATGCATCTGCCTGGCTC	AAGGTGCCTGCATGACTCCCATG
miR160	AAATTTACACATGCATGGCT	TATCATCGTAATGCCTGGCTC
miR162	AGAGAGAGCGCTGGATGC	GAGAGGTGGAGTCAGTGGAGGCAG
miR164a	GAGAGGCATGTTGGAGAAA	AGAATCCTGCTGGAGAAGCA
miR164a	GTGGTCAGGATGGAGAAGAGGGG	CCGATCAGGATGGAGAAGCAGGGC
miR164a	AAGAGCAAGATGGAGAAGC	AGAAGCAAAGTTTCCATTAATTAA
miR164a	GAAGCCATGTTGGAGAAGGGGAG	AAATTCTTGTTGGAGAAGCAG
miR164b	AAGAGCAAGATGGAGAAGCAG	AGAAGCAAAGTTTCCATT
miR164b	TGAGCCATGCTGGAGAGGCAGGGC	AGAATCCAAGTTGGAGAAG
miR166	AGATTTGTTGAGGAGAATGGAAA	GAAGAGCTGGCGAGAATGAAG
miR166	AGGTACGTGTGAGGAATGAAGC	AAGGGGTGTTTGGAATGGA
miR166	GTTGAAATTGTTGAGGGGAA	TTCGAGTTGGGGGGAATGAAGCCT
miR166	AGGCAATTGGGGGGAATGAAG	TTTCTTTTGAGGGGAATGTTGTC
miR166	AATTTTGTTTGAGGGGAATGTT	AAATTTGTGGGGGGAATGAAGC
miR166	TTTAGTGTCGTCGGACCA	AAAAGCTTCATCATTATA
miR166	GAATAGTTGAGGGGAATGTTG	TGTGCGTTGAGGGGAATGAAGC
miR166	TTGAGGTTGATGGGAATGTT	GTTTGGTTGACGGGAATGA
miR167a	AATGAGTGATTGAAGCTGC	TTTGAGAGGTTGAAGCTGCC
miR167a	CAATAACAGGTAAAACTGCCAT	TTATATCAGTTCAAGCTGCCA
miR167a	TACCATCAAAAGGTGAAGCT	CACCAGCAGTTGAAGCTG
miR167a	TTTGAGAGGTTGAAGCTGCCA	ATTGAGTGATTGAAGCTGCAAGA
miR167a	AAGGAAAAGGTGAAGCTG	TAGGAAGGAGTGAGGCTGT
miR167a	CACTAGCTGTTGAAGCTGC	CCATGAGCAGATGAAGCTACCAAT
miR167b	AATGAGTGATTGAAGCTGCT	TTTGAGAGGTTGAAGCTGCC
miR167b	CAATAACAGGTAAAACTGCCAT	TTATATCAGTTCAAGCTGCCAGCA
miR167b	TACCATCAAAAGGTGAAGC	CACCAGCAGTTGAAGCTGCCA
miR167b	TTTGAGAGGTTGAAGCTGCCAGC	ATTGAGTGATTGAAGCTGCAAGA
miR167b	AAGGAAAAGGTGAAGCTGCC	TAGGAAGGAGTGAGGCTGT
miR167b	CACTAGCTGTTGAAGCTG	CCATGAGCAGATGAAGCTACCAAT
miR167c	AATGAGTGATTGAAGCTGCTAG	TTTGAGAGGTTGAAGCTGCCAG
miR167c	CAATAACAGGTAAAACTG	TTATATCAGTTCAAGCTGCCAG
miR167c	TACCATCAAAAGGTGAAG	CACCAGCAGTTGAAGCTGCCAGC
miR167c	TTTGAGAGGTTGAAGCTGC	ATTGAGTGATTGAAGCTGCAAGA
miR167c	AAGGAAAAGGTGAAGCTG	TAGGAAGGAGTGAGGCTGTCAGAG
miR167c	CACTAGCTGTTGAAGCTGCC	CCATGAGCAGATGAAGCTACCAAT
miR168	CGGTTTCCGATTCAGTTGATGC	GGTCTCTAATTCGCTTGG
miR168	CGCTGTCTCGGATTCAGTT	GCTCTCTAATTCGCTTGGT
miR169a	AGAAAGCCACACTTAGCCAA	GAGGACTACTAAGCCAAGGATGAA
miR169b	AGAACTCAAGGTAGCCAAGGACGA	GAGTTGAATGCAGCCAAGGATGAC
miR169b	AGAAAGCCACACTTAGCC	GAGGACTACTAAGCCAAGGAT
miR169b	GGAAGTTATATAGCCAAAG	TCAAGTGATTCAGCCAAGGATG
miR169c	GGTAGTGTTGTAGCCAAGGA	GGGTTTGATATTAGCCAAGGAGAC
miR169c	TCATATTTATGTTGGCAA	ATGAACTGTTGCAGGCAA
miR169c	GTTTGTCAAATTAGCCTAA	TCTTGTTTCTTAGCCAAAGAT
miR169c	GCTTGTTAGATTAGCCAAAAA	TATTGTTTGATAGCCAAAAATGA
miR169c	GCTTGTTAGATTAGCCAAAAAGAC	TATTGTTTGATAGCCAAAAATG
miR169c	GTTGCAATCTGCAGGCAA	AGTGTAGATTGCAGTCTATTGTT
miR169d	GAGTGGAACATGAGCCAAGAAT	AGAGGGAACAAGAGCCGAAGAA
miR169d	AGGAAGTTATATAGCCAAAGAC	TTCAAGTGATTCAGCCAA
miR169e	GAGTGGAACATGAGCCAA	AGAGGGAACAAGAGCCGA
miR169e	AGAGTAAGTATGAGCCAAGGA	TAGAGTAAAGAGAGGAAAAAT
miR169e	GAGAGTAAGTATGAGCCAAGGAT	AGAGGAAAAATGAGCCAAGG
miR169e	AGGAAGTTATATAGCCAAAGACG	TTCAAGTGATTCAGCCAAG
miR169e	GGGTAGTGTTGTAGCCAA	AGGGTTTGATATTAGCCA
miR169e	TTTTGTTTGGTGAGCCAAAC	GTTTATAAAGTAAGCCAAAAA
miR169e	AGTTTGTCAAATTAGCCTAAGA	GTCTTGTTTCTTAGCCAAAGA
miR169e	TGCAATCTGCAGGCAAGTCATCC	GTGTAGATTGCAGTCTATTG
miR171a	AAATTTGAGAAGAGATATTGACG	ATAATTGGATGAAGGTAT
miR171b	GACAATGGTCGATATTGGCA	CGTATCGTGTCTGATGTTGGAA
miR171b	ATACAAAAGTGATATTGG	GGTACGAAAATCATAAAGCGA
miR171b	ACAAAGAAGCGATGTTGGGGCA	AAAGTTAAGTGATATTGGCGC
miR171b	TTAGCAACGAGATGTTGGTCCG	TATAAAACGTGATATTGG
miR171b	AGAGCACTGAGATATTGGCGCGGC	TGGAGTTTTGTGTTTGTTTAG
miR171b	TTTGAGAAGAGATATTGACG	ATTGGATGAAGGTATTGA
miR171b	AGTATACTGAGATATTGGCACGGC	TAGTTTACTTTGATATTGGCCC
miR171b	TTTGATTTTAACGGGATAT	GTTGACACGTGATATTGGCACGGC
miR171c	ATAATACAAAAGTGATATTGGCGC	TTGGTACGAAAATCATAAA
miR171c	AAAGATTACAAAGAAGCGATGT	AAGAAAGTTAAGTGATATTGGCG
miR171c	GTTTTAGCAACGAGATGTTGGTC	TAATATAAAACGTGATATTGGCA
miR171c	AAGAGTATACTGAGATATTG	AATAGTTTACTTTGATAT
miR171c	GGTTTTGATTTTAACGGG	GTCGTTGACACGTGATATTGG
miR171d	GACAATGGTCGATATTGGCAC	CGTATCGTGTCTGATGTTGGA
miR171d	ATACAAAAGTGATATTGGCGC	GGTACGAAAATCATAAAG
miR171d	ACAAAGAAGCGATGTTGGGGC	AAAGTTAAGTGATATTGGC
miR171d	TTAGCAACGAGATGTTGG	TATAAAACGTGATATTGGCAC
miR171d	AGAGCACTGAGATATTGG	TGGAGTTTTGTGTTTGTTTAG
miR171d	TTTGAGAAGAGATATTGACGC	ATTGGATGAAGGTATTGACGTGTC
miR171d	AGTATACTGAGATATTGG	TAGTTTACTTTGATATTGGCCC
miR171d	TTTGATTTTAACGGGATATT	GTTGACACGTGATATTGGCACGG
miR171e	ATAATACAAAAGTGATATTGGCGC	TTGGTACGAAAATCATAAA
miR171e	AAAGATTACAAAGAAGCGATGT	AAGAAAGTTAAGTGATATTGGC
miR171e	GTTTTAGCAACGAGATGTTGGT	TAATATAAAACGTGATATT
miR171e	AAATTTGAGAAGAGATATT	ATAATTGGATGAAGGTAT
miR171e	GGTTTTGATTTTAACGGGATA	GTCGTTGACACGTGATAT
miR172a	TTGATTGCTGATGCAGCAT	TTATTTGCGGGTGTAGCATCTTCA
miR172a	TTGTTTGCTATTGCTGCATCTTCA	TTAATTGCCACTGCAGCA
miR172a	TTGATTGCCGATGCAGCATC	GTTGGTTGCTGGTGTAGCATT
miR172a	GTATTTGACGATGCAGCATCA	TTATTTGTTGGTGCAGCACCAT
miR172a	GTTATTGCTAATGCAGCATCATC	TAATTTGCTTGTGCGGCATCAT
miR172c	TGTTTGCTATTGCTGCATCTTC	TAATTGCCACTGCAGCAT
miR172c	GTATTTGACGATGCAGCATCATCA	TATTTGTTGGTGCAGCACCATCA
miR172c	TTATTGCTAATGCAGCATCATC	AATTTGCTTGTGCGGCATCAT
miR172c	TGATTGCCGATGCAGCATCA	TTGGTTGCTGGTGTAGCATTAT
miR172c	TATTTGACGATGCAGCATCATC	TTATTTGTTGGTGCAGCACCATC
miR172c	TTATTGCTAATGCAGCATCATCAA	AATTTGCTTGTGCGGCATCAT
miR319a	GGAGAAATAGGGAGAGAGAGCT	AAGTAAAAAGGAGGAGCT
miR319a	ATACAATTAACAGGAGCTCTCTT	AGTAAAAGTGAAGGAGCTCC
miR319a	TTGTAAGGTTTCTCGGGTT	GTGGAAGGTGAGGGAGCTCC
miR319a	TTGAGAAACAAGGGAGCT	GTGGAAGGTGAGGGAGCTCCCTT
miR319b	CGGTGGAGGAGGTGAGAC	GGTTATTAAGAGGAGCTCCCTTCA
miR319b	GAGAAATAGGGAGAGAGAGC	AGTAAAAAGGAGGAGCTCCC
miR319b	TACAATTAACAGGAGCTCTCTTCA	GTAAAAGTGAAGGAGCTCCCTT
miR319b	TTGTAAGGTTTCTCGGGTTTG	TGGAAGGTGAGGGAGCTCC
miR390	AGAACCTGTAAAGCTCAG	AAGAAGCTATGAAACTCAGGATGG
miR390	AAGAACCTGTAAAGCTCAGGAGGG	AGAAGCTATGAAACTCAGGATGG
miR390	AGAACCAGTGAAACTCAGGA	AAGAATCCTCTGAAGCTC
miR390	AGAACCAGTGAAACTCAGGATGGA	GAATCCTCTGAAGCTCAGG
miR390	AGAGTCCGTTAAGCTCAGGAGGGA	AAGAAGCCGGGAAACTCA
miR390	AAGAGTCCGTTAAGCTCAGGAG	AGAAGCCGGGAAACTCAGGA
miR390	AAGAAGCCATGAAACTCAGGA	AGAATCTGTTAAGCTCAGGAGGG
miR393	TAATGGAAGATTCCTAAGGGATCG	GGTGGAGAGTTCCAAAGGGATCGC
miR393	TAAAGGAGGAATCCGAAGGG	AGAGGAAGCATCCAAAGGG
miR393	TCAGGAAGCATCCAAAGG	GCAGGAGGAATCCAAAGAGAT
miR394	ACAGAATTTATTGGCATTCTGT	AGAGAACTCAATTGGCAGTAT
miR394	ATAGAGTTTATTGGCATTCT	AACAGAACTCAGTTGGCA
miR395	AAATGTGTAGATTGAAGTG	ACATGTGTGTTGAAGTGTTTGG
miR395	GGTGTTTTCTTGAGTTCCCTT	ATATCTTCCAGAGTTCCC
miR395	CAGGCATCTCCTAGAGTTCCCTTC	GTTACACCCAGAGTTCCC
miR395	TTTGCCTCCTAGAGTTTCCC	TTGACACCAAGAGTTCCCCCAAA
miR395	ATGTCACCCAGAGTTCCCCCA	AAGTCAGGTGCCCACTAGAGTTCC
miR396a	TTGTATTCTTCCACAGCTTTCTTG	ACTGTATCTTCCCACAGCTTTA
miR396a	TTGTATTCTTCCACAGCT	CTGTATCTTCCCACAGCT
miR396a	ACATGATTTCCCACAGCTA	CCATGTTCTTCCACAGCTTTCTTG
miR396a	TCATAATTTCCCACAGCTTTCTT	CCATGTTTTTCCACAGCTTTCTT
miR396a	TTGTATCTTCCCACAGCTTTAT	TTTGTATTCTTCCACGGCTT
miR396a	GCCATGCTTTTCCACAGC	CCATGTTCTCCCACAGCTTTCT
miR396a	ATTGTATCTTCCCACAGCT	TTGTATTCTTCCACGGCTTTCT
miR396b	ATGGTGAAGGAAGAAGAGCC	CTGGCCATGTTCTTCCACAGCTT
miR396b	AAGTGTCATAATTTCCCACAG	CTGGCCATGTTTTTCCACAGCTT
miR396b	CTGTTTGTATTCTTCCAC	TCTGACTGTATCTTCCCA
miR396b	AGTGTCATAATTTCCCACAG	TGTGTTTGTAAAGAACCTGGCCAT
miR396b	ATAGCCATGCTTTTCCACAGC	AATGCCATGTTCTCCCACAGCTTT
miR396b	TTTATTGTATCTTCCCAC	CTCTTTGTATTCTTCCACG
miR396b	GAGTTTAAAAGTAAAAGATAAG	AGCAAAGAAAGTTCAAGAAAG
miR396c	TCTGTTTGTATTCTTCCACAGC	CTGACTGTATCTTCCCACAGCT
miR396c	TTTATTGTATCTTCCCACAGCTTT	CTCTTTGTATTCTTCCACGG
miR396d	GTTTGTATTCTTCCACAGCTTTCT	TGACTGTATCTTCCCACA
miR396d	TGTCATAATTTCCCACAG	GGCCATGTTTTTCCACAGCTTTC
miR396d	TGACATGATTTCCCACAG	GGCCATGTTCTTCCACAGCTT
miR396d	TGTCATAATTTCCCACAGCTT	GGCCATGTTTTTCCACAG
miR396d	AGCCATGCTTTTCCACAGC	TGCCATGTTCTCCCACAGCTTTCT
miR396d	AGCCATGCTTTTCCACAGCTT	TGCCATGTTCTCCCACAGCTT
miR396d	TATTGTATCTTCCCACAGC	CTTTGTATTCTTCCACGGCTT
miR397	TGAAGATACGTCATTGAG	GGAAGAAACGTGATTGAATGAA
miR398a	AGTGTCTCCAAAGGGGTGAC	TGGTAACCCCAAAGGAGTGAAC
miR398b	TGATTCTTACATGGTCGTCCTG	AGAAGCCTGCAGGGGCGACCTGAG
miR398b	GTGTCTCCAAAGGGGTGACCT	GTAACCCCAAAGGAGTGAA
miR399a	GACTAGTAGAAGGGCTTCTCTCCA	AAACTAGATGAAGGGCAACTC
miR399a	AACTAGCAGAAGGGCTTCTC	AAACCAGATGAAGGGCAACTCTCC
miR399b	CGACTAGTAGAAGGGCTTCTCT	AAACTAGATGAAGGGCAA
miR399b	CAAACTAGCAGAAGGGCTTCT	AAACCAGATGAAGGGCAACTCT
miR399b	CCAAGAATAACAGTGCGA	AATGGAATGGCAGGGCAAGTC
miR399b	AGAAGAATGAGAGGGCGGAT	AGTTGAATGGCAGGGCAA
miR399c	AGGTATTGCATTGGTTGGATTT	GGGAGCATTACCGGGCAAAT
miR399c	GAGTAAATGGCAGGGCAATTCTCC	TGAGAAATGACAGTGCAATT
miR399c	GAGAGTATTGCGGGGCAAATCT	AGGGAAGTATTACGGTATG
miR408	TTGGGGGAGAAAGAGCAGCGG	ATAAGGGGCAGCCAGGGA
miR827	TCCATTGAAACGTTCGTTGATGGT	GCCATCGATACTTTTGTTGT
miR1515	GGAATATGAAGCAACAAAGAAAAC	GATATTGTTTCGATTTCCC
miR157	TGATATGTTGTTGACAGAAGATAG	GGATATATATAAAAGGAAGGGGT
miR157	CTTGGATAATTTGACAGAA	ACTGGATCCGTTTAACGAATCT
miR157	CAAAAAGGTGATGACAGAAGT	CTATATGTTGTTGACAGAAGA
miR157	AAACAAGTCGATGACAAATGG	TCGTTCTTCGATGACAGA
miR157	TTCCTGCATAAAAATGGC	ACTGTGCGTGATGACAGAA
miR157	ATTTTATGTGGTTGACAG	TTTTGATTGGTTGACAGAAGATAG
miR157	GCAAGGGAAACTGACAGAAA	AAATTAGAAGTTGACAGAAGAGAG
miR2111	AAGGATAAGGTAATCTGCAT	CAAGGAAGAGGTAATCTGCGACC
miR2111	TCAGGAAGAGATAATCTG	TAGGATCTGGTAATCTGCATC
miR2911	TGAGGGCTGGGCACGAGG	AAGGAGCCGTTCCCAGTCCGTCC
miR2911	AGGGAGCCGTTCCCAGTCCGTC	GAGGGCTGGGCACGGGGGTC
miR2916	AGGACGGTATCTGATCGTCTTCG	CTGGCCTTAACTGGTCGGGTCGTG
miR2950	CAATGGCGTATTCCATCTCATGC	TTGTGGTATATTCCATCTC
miR408	TTGGGGGAGAAAGAGCAG	ATAAGGGGCAGCCAGGGAA
miR4414	GTTGTTACTTAGCTGCTGA	GGCTGAACTTGGCTCCTGCATCG
miR530	AGCCTTCACCTGCATTTGCACC	GGCATTCACTTGCAGAAGC
miR858	ATAATATTTTATATGTTTTTAGA	AAAAGGAGGATAAATTCCATGC
csa-mir1	TCATCAGCTTGGGGATGTAGCT	AATTTGAGAAGTGGGACGCGCT
csa-mir2	TTTCTCTAGATTTGTTGAG	ACTAGATAACTGAAGAGCTGGCG
csa-mir3	TAGAAGAGATGAGAAAATCAGCGG	CGCAAGGTTGAGAAAGTCTTCGGA
csa-mir4	GATTCTTACATGGTCGTC	AAGAAGCCTGCAGGGGCGA
csa-mir5	GACTAGTAGAAGGGCTTCTCTCC	AAAACTAGATGAAGGGCAA
csa-mir6	ACATTTTTCTAATAATTCCAAGAA	TTTTCTTTTTTCTTTTGAAAGA
csa-mir7	ATAGCCATGCTTTTCCACA	AAATGCCATGTTCTCCCACAGCT
csa-mir8	GAAAAGTTTGAGAAATCATACCG	ATATAAGTTGGAAAGTCATCA
csa-mir9	GGTTCCATTTTCTAATATT	GTTTTCTTCTTCTTCTTCTTTT
csa-mir10	CAGGTAGAAGGTCGAAACATT	TACACGACATCGATGATCAA
csa-mir11	AAGAAGACATTCCTTTTGCTTTC	AAATTAAAGAGACACCTTTCA
csa-mir12	TACAAAGAAGCGATGTTGGGGCAG	AGAAAGTTAAGTGATATTG
csa-mir13	AAAAAGTTTGAGAGATCAT	ATATAAGTTGGAAAGACA
csa-mir14	TCTGCAATGAAAGGTTTACTT	ATATTCAAATGTATCGGTT
csa-mir15	GGCGGAGGTGCAAAATTTGAG	TGAGTTTTGATAATTGGATGAA
csa-mir16	CTCTACAAATTTGATCTT	TGAAGACACAAGCTTTCTT
csa-mir17	GTCATTAAACGGTGTCGT	AGATCCTAACAGTGCCATGAAAAT
csa-mir18	AGAAAGAGCAGCGGGGAACA	ATAGAAAAATAAGGGGCAG
csa-mir19	CTCAGTCTTTGTCCTGGTCGA	TCGACCAGGACAAAGACTG
csa-mir20	CGGTGGAATCTCGGCCAAAACAAA	TTGATAGAGTCTCGACCAGG
csa-mir21	TTGTAACAAAATCATGTGTGTAA	TAAATAACAATGTCTGGGTG
csa-mir22	AACAAATGCGATGCTCTAACC	AATCAGTAGCGCTCTACCACTGAG
csa-mir23	TCATGCCCGATAACCACTCC	TTTGAGCCTACTTTCCATTTGTTA
csa-mir24	AGATGCATGCGACAGGGTATT	TTTATGCATCTCAATGATATTAT
csa-mir25	GAGTATTGCGGGGCAAATCT	GTCTCATTACTGGGCAATTA
csa-mir26	CAGGTAGAAGGTCGAAACATTG	TACACGACATCGATGATCAA
csa-mir27	CCATATTTAAACGTTGTTA	TGAGGACAAGTACGTCTGTTAT
csa-mir28	GTCTCCAAAGGGGTGACCT	TAACCCCAAAGGAGTGAACCT
csa-mir29	TTGAGATTTAGCCCTTCGT	GCTTAATAACTTCCCTCTCTCG
csa-mir30	TTTAGCAACGAGATGTTG	AATATAAAACGTGATATTGGCAC
csa-mir31	TTCAAAGGAGTTGCTGAAGTAA	AAGAAAAAGAGAGAGTGC
csa-mir32	ATTTTGTTGCAGTTAATTTCCT	ATCTGTACATTCGATAGTCTC
csa-mir33	CAGTCCACTCATGGGTGGCGG	TTCAGTCCAAGTACAGGAAGCT
csa-mir34	AAAGGATAATATGTCACAAGAGA	GAGGGATTTTATGTCGCAGGAGA
csa-mir35	AAATTTCTTGATTCTATTGTCTCC	CAATTCCTTGATTCTATT
csa-mir36	TAGCCTACAAATAAATGCTCG	TAGTGACATTGTTCGGGCT
csa-mir37	AAAATTCCAGAAGTTCTTT	CGTTATTCCCTTAGCCTCTAA
csa-mir38	CGGGGAGAAATCATGGAAC	CGGCGAGAAGCCAAGGAGTTAGAC
csa-mir39	AAAGATAACCATAACTATCACTA	TTAAGAATATTACAAACT
csa-mir40	AAAAATCGATAACCATCCAACAGC	TCTCTAATGGTTTGCATCTC
csa-mir41	TCTAGGAACTGAGAAGGAA	TGACAGGTGACTGAACTC
csa-mir42	CGTGGATAGATTTAGATCACG	ATGTGGATTGATTTAGAACAC
csa-mir43	GAGGAAGTTATATAGCCAA	GAAGGAGGTTTCAAGTGATTCA
csa-mir44	CGAAGGTTCGACATGAGAA	GGAAGGTTTGACATGGGAATG
csa-mir45	AGAGTGAAGAGAACATAGAGGC	GTCAGTGGTATAGAACTTAG
csa-mir46	AACCTCCTTCCCCATCCAAG	AGAACTCTCTCTAGGAGAGCAG
csa-mir47	TGGTTGAAAACTATTTCCA	GTATTACCATTCTGTTAT
csa-mir48	CTTGATCTTCAGGATGTTGT	CAAACTTCTACAAGCTGTCAA
csa-mir49	TTTCATAAAATTGAGCAAAA	CCATCTGCTTGTTGAGCTTG
