# Supplementary material for: Genome-wide analysis of microRNA targeting impacted by SNPs in cucumber genome
Source: BMC Genomics. 2017 Apr 4;18:275. doi: 10.1186/s12864-017-3665-y (PMC5379521; doi:10.1186/s12864-017-3665-y)
Supplement: Supplementary file 12 — The primers for 5’RACE. (XLSX 11 kb) [file 12864_2017_3665_MOESM12_ESM.xlsx]

## Sheet: Sheet1
5′RACE Inner Primer	CGCGGATCCACAGCCTACTGATGATCAGTCGATG
genes	cleavage site	length of products	specific primers
Csa2M295970.1	1688	245	TCCAGCTACTTAGAAAGTC
Csa6M040600.1	399	392	CCGTTGGCTCCTCTAGAAATAG
Csa4M016490.1	918	545	ACAGATACTTGGGTTTAGTGA
Csa5M146230.1	332	484	TGGGCACAATTTGGCTGTCCTTTG
Csa4M001720.1	1378	225	ACTGTGCTGAGAGTTTAGGAT
Csa6M517090.1	1160	480	CTATAGACACTACCAAGCA
Csa6M423430.1	2860	320	CTTCTTTCAAATGTGCAAGT
Csa4M303180.1	542	753	TACTCTCAACCGTAGACCGAT
Csa6M361370.1	1561	691	ACAAGCCTCCAGGCACAC
Csa7M396360.1	1627	72	AAGCACAACTGTGTAAGTTATG
Csa1M043010.1	427	382	GCTCGTCTCACCGCCACC
Csa4M290150.1	438	805	CAAAAACAATCATTTAAA
Csa1M029600.1	252	934	TATGTATTTCCACCCAGTCTCTT
Csa3M852500.1	1096	464	CGTGACTCCAGATGCTTCTCAGT
evm.model.Chr3.3319	461	701	TCGGTACTCCCATCGATAT
evm.model.Chr3.3978	552	592	TTCAGAGGCATGAAGAAGA
evm.model.Chr5.1830	819	402	TCTCCTTTCTTTCTTATTGTAAT
evm.model.Chr2.1408	928	461	TTCTTTTTCGAACTCCACCCACT
evm.model.Chr6.793	725	526	ATTTTCGAGACAAAGTCC
evm.model.Chr6.762	254	358	AAATTGAAGTTTTCATCT
evm.model.Chr3.334	965	489	TCTAAAAAACTTAACTTA
evm.model.Chr7.266	4582	302	AACTGCATATTATTTCAGCAG
evm.model.Chr6.3144	924	402	TCAATGAATTGTTTTCACAA
evm.model.Chr2.2052	1853	516	TTCCTCTTCCGTTTGAAC
evm.model.Chr1.775	1845	235	ATGTTTCCTAAAAAAGAAGC
evm.model.Chr2.326	1851	502	GGAGAAGCAGGAGCTAAA
evm.model.Chr7.634	1355	201	TCTAAAACACCAAATACAAATA
evm.model.Chr3.488	489	727	AAGCCCATACCACTTCTT
evm.model.Chr6.523.2	384	623	ATCCATAGTTTATACGACTCGGC
