# Supplementary material for: Genome-wide analysis of microRNA targeting impacted by SNPs in cucumber genome
Source: BMC Genomics. 2017 Apr 4;18:275. doi: 10.1186/s12864-017-3665-y (PMC5379521; doi:10.1186/s12864-017-3665-y)
Supplement: Supplementary file 13 — The primers for real-time PCR. (XLSX 10 kb) [file 12864_2017_3665_MOESM13_ESM.xlsx]

## Sheet: Sheet1
geneid	primer1	primer2	length
Csa2M295970.1	ATTGACTTGTATAAGAAGATGG	ACCATGCTTCCTTTGGAAAC	480
Csa6M040600.1	TCACTAACGATATGCATCG	TATGGTGGTTGTGATGATG	287
Csa4M016490.1	AAAAGATAAAGCTAAATCTA	TCCATTGAAACCCATGTTACG	436
Csa5M146230.1	GATGAAGTTGGGAGAGTGGTT	TTGCGGCTTCCCAGGGAG	273
Csa4M001720.1	GAGACCTTGGAGCTGATAT	TTAAAATACAGTCTTTCT	410
Csa6M517090.1	CTAAGCGAATCATTTGGAT	TTTACTGGGCACTTCAGCCG	461
Csa6M423430.1	AAATAAGGCGAATCACGT	CATCCTAGTGGCCTCCCCATCT	251
Csa4M303180.1	GATGGAACATCCCCCATC	TATAAATGGAACTTCGAG	372
Csa6M361370.1	AGTAATTGGGGAATCACTT	TGCACCAACTGATGCATTAC	274
Csa7M396360.1	ATGGGTCTTGGATAATAT	CCCAAGCACAACTGTGTAAGT	205
Csa1M043010.1	TTTTGGTCGTCGTCATCGTC	TCTCTTGGCTTATCCGCCACC	395
Csa4M290150.1	CAACGACCCTGCCGGCAACCT	TTGCTCGCTGGTAGAAAGT	446
Csa1M029600.1	ATCGGCTAACCCAACCCCCTC	AGGATCTCCATCTTTGTA	273
Csa3M852500.1	ACTAATAAGAAATTGCTGACTAT	CCAATGAATCCATGTCCTTAGGA	328
evm.model.Chr3.3319	TCTTTACCTTCGCTTCAC	CTGATCCTATTGTCTTCTT	463
evm.model.Chr3.3978	GCTTTGAGTTTCTTTCTGGTTCT	TACTTTCTGGTTTTGGTCTAGTC	406
evm.model.Chr5.1830	AGGTGGGTCCGGGGATGTACGGA	AAGTGATGAATAAGATGAGCA	326
evm.model.Chr2.1408	ATTGGTTCATCAGATCTGGTGCT	GTCACTGCGAAGTGGAGAAC	396
evm.model.Chr6.793	AGGGTGGTGGCGGGGACATA	CATCGTCAACTTTGCCTTC	396
evm.model.Chr6.762	GTTAAGCTTCATAGGCTT	GTCCAGTATGACTCAAATT	448
evm.model.Chr3.334	TGCTAGCACAGGAAAAATC	TTAACAAAGAAGCCCAGAA	528
evm.model.Chr7.266	CTTGGCATTGCTCGGCATCAG	AAGAAAACTGCATATTATT	374
evm.model.Chr6.3144	ATGGTTGACGTAAATTTGAAAC	CTGAACATTGCTATAAT	381
evm.model.Chr2.2052	ACATTAATCCAGAGACAT	AGCTTAAACCGCGCCTTCT	351
evm.model.Chr1.775	GAATGGAACGACATACGTA	GGATATTTATTAATTAGG	441
evm.model.Chr2.326	CAAAGGCAGAAACATTTGGG	ATTTGGGCAAAGAATGGCAGCA	392
evm.model.Chr7.634	AACAAAATAAAATCAACCATAG	GCCCTCTAAAACACCAGCC	382
evm.model.Chr3.488	CCACGATGTAGTGGAGCTAAAT	CTGATTCTCGCTGCTAAAGC	519
evm.model.Chr6.523.2	CGTGGTTACTACCCTGAATCTC	ATACTCATCTTTTCTAAACT	426
actin(Csa2M301530.1)	TCCACGAGACTACCTACAACTC	AGATCCACATCTGCTGGAAGGTA	252
